# Supplementary material for: Combinatorial protein dimerization enables precise multi-input synthetic computations
Source: Nat Chem Biol. 2023 Mar 9;19(6):767–77. doi: 10.1038/s41589-023-01281-x (PMC10229424; doi:10.1038/s41589-023-01281-x)
Supplement: Supplementary file 3 — RNA sequencing data of HEK293T cells transfected with the ToxT system and cultured in the presence (V1-3) or absence (C1-3) of virstatin. [file 41589_2023_1281_MOESM3_ESM.xls]

## Sheet: RNAseq Data
		V1	V2	V3	C1	C2	C3	meanC2[rownames(topOnes_Tp_Tm)]	meanTp[rownames(topOnes_Tp_Tm)]	meanTm[rownames(topOnes_Tp_Tm)]	logFC	logCPM	LR	PValue	FDR
ENSG00000166292	TMEM100	1380	1364	1289	590	493	595	9.39017	10.4315	9.20701	1.2651	4.64327	111.071	5.71e-26	3.53e-21
ENSG00000058085	LAMC2	281	284	314	814	762	717	7.50779	8.13955	9.67066	-1.38587	3.64177	88.0584	6.36e-21	1.97e-16
ENSG00000132837	DMGDH	55.35	108.15	71.9	250.4	333.83	311.53	6.24127	5.81634	7.97384	-1.93085	2.14813	78.5175	7.93e-19	1.64e-14
ENSG00000180772	AGTR2	70	68	90	13	11	5	0	6.14975	3.80735	2.95548	-0.15081	63.2249	1.84e-15	2.85e-11
ENSG00000151914	DST	5749.77	6207.92	5807.9	10102.9	8859.8	11204.2	11.8032	12.4895	13.3026	-0.762581	7.62003	53.4586	2.64e-13	3.27e-09
ENSG00000202538	RNU4-2	4	1	1	9	1210	18	3.58496	2.32193	3.32193	-7.66063	2.12729	42.5643	6.84e-11	7.05e-07
ENSG00000102359	SRPX2	95	95	92.2	31	27	30	4.39232	6.58496	5	1.67605	0.470982	40.0086	2.53e-10	2.23e-06
ENSG00000019549	SNAI2	3956	4288	4126	2847	2471	2852	11.4924	11.9502	11.4757	0.598279	6.57056	36.4419	1.57e-09	1.22e-05
ENSG00000250722	SELENOP	1017	1078.2	975.63	579	553	668	8.54689	9.99152	9.17991	0.770617	4.3202	35.491	2.56e-09	1.76e-05
ENSG00000176907	TCIM	105	101	108	21	13	52	4.58496	6.72792	4.45943	1.87565	0.671749	34.4298	4.42e-09	2.73e-05
ENSG00000201185	RNA5SP202	3	3	2.2	6.2	1693.08	1.2	1	2	2.848	-7.69196	2.56383	31.1861	2.34e-08	0.00013184
ENSG00000199480	RNA5SP389	5.6	1.25	3	2.5	1379.21	2.3	2.40599	2.72247	1.80735	-7.13973	2.27357	28.5718	9.03e-08	0.000461985
ENSG00000199523	RNA5SP226	5.6	1.65	2.6	2.5	1375.16	2.1	2.40599	2.72247	1.80735	-7.13579	2.26874	28.4312	9.71e-08	0.000461985
ENSG00000199415	RNA5SP370	5.6	1.65	3.8	2.5	1376.74	2.7	2.8679	2.72247	1.80735	-6.97673	2.27438	27.9927	1.22e-07	0.000538078
ENSG00000263934	SNORD3A	36.12	17.3	28.73	22.25	4315.45	22.13	6.13894	5.21412	4.53916	-5.77855	3.98827	27.7959	1.35e-07	0.000555965
ENSG00000200795	RNU4-1	3	1	2	4	736.5	0	2	2	2.32193	-6.92085	1.37773	27.6409	1.46e-07	0.000564706
ENSG00000147613	PSKH2	192	161.33	180.53	92	66	102	6.83289	7.59246	6.53916	1.03955	1.91672	27.3345	1.71e-07	0.000622729
ENSG00000222806	RNA5SP225	0	0	0	0	231.5	0	0	0	0	-9.41408	-0.279016	26.8832	2.16e-07	0.00074275
ENSG00000262074	SNORD3B-2	23.62	13.2	20.33	16.58	1623.35	21.3	5.02104	4.62176	4.13586	-4.90631	2.62099	26.5356	2.59e-07	0.000831061
ENSG00000206588	RNU1-28P	33.8	6.2	8.8	10.3	3853.74	10.6	3.83794	5.12102	3.49825	-6.35809	3.78078	26.4626	2.69e-07	0.000831061
ENSG00000265735	RN7SL5P	226.45	165.1	244.2	185.72	9303.7	309.55	7.78418	7.82941	7.54473	-3.99624	5.24345	26.2885	2.94e-07	0.000850213
ENSG00000264940	SNORD3C	22.12	11.05	14.98	12.25	1892.28	13.05	5.37573	4.53107	3.72792	-5.36033	2.81765	26.1648	3.13e-07	0.000850213
ENSG00000263740	RN7SL4P	150.28	95.6	162.1	114.35	7312.53	167.7	7.09096	7.24108	6.84987	-4.26903	4.85106	25.9466	3.51e-07	0.000850213
ENSG00000206596	RNU1-27P	36.65	7.45	11.1	12.43	3884.41	9.4	3.85798	5.23458	3.74739	-6.19296	3.79455	25.8857	3.62e-07	0.000850213
ENSG00000206585	RNVU1-7	31.2	9.9	12	14.4	3820.06	5.2	4.07039	5.00899	3.94486	-6.22358	3.77054	25.8641	3.66e-07	0.000850213
ENSG00000206652	RNU1-1	32.4	8.8	9.9	12.7	3807.18	6.4	4.0045	5.06178	3.7761	-6.27397	3.7635	25.8421	3.71e-07	0.000850213
ENSG00000276168	RN7SL1	644.12	491.13	712.17	519.88	28383.5	785.08	9.1172	9.33342	9.02481	-4.05756	6.8292	25.8023	3.78e-07	0.000850213
ENSG00000275757	5_8S_rRNA	149.38	76.6	119.35	73.45	13019.1	77.8	6.90881	7.23247	6.2182	-5.30649	5.58337	25.6618	4.07e-07	0.000850213
ENSG00000276700	RNA5-8SN4	149.38	72	119.15	74.85	12998.7	72.6	6.90448	7.23247	6.24508	-5.32395	5.58116	25.6614	4.07e-07	0.000850213
ENSG00000278771	RN7SL3	112.42	85.73	122.97	111.27	2961.64	185.38	6.52873	6.82553	6.81083	-3.38891	3.70893	25.6358	4.12e-07	0.000850213
ENSG00000277918	RNVU1-28	30.6	5.8	9.3	11.8	3626.38	5	3.76341	4.98185	3.67807	-6.36299	3.69024	25.4396	4.56e-07	0.000868517
ENSG00000273730	5_8S_rRNA	150.2	75.2	118.4	77	12917	67.2	6.91085	7.24031	6.2854	-5.30094	5.57148	25.3398	4.81e-07	0.000868517
ENSG00000273768	RNVU1-29	32.65	6.65	11.9	9.93	3885.54	7	4.52356	5.07253	3.45022	-6.29903	3.79521	25.3096	4.88e-07	0.000868517
ENSG00000277739	5_8S_rRNA	148.2	78.8	120	73.6	12844.4	73	6.96982	7.2211	6.2211	-5.27978	5.56438	25.3022	4.9e-07	0.000868517
ENSG00000207513	RNU1-3	32.8	9	8.13	8.47	3818.94	7.07	3.96347	5.07895	3.24336	-6.31074	3.76659	25.2973	4.91e-07	0.000868517
ENSG00000274917	RNA5-8SN5	152.9	76.8	122.3	74.2	12921.7	68.2	6.90545	7.26585	6.23266	-5.26726	5.57252	25.0228	5.67e-07	0.000973529
ENSG00000275405	U1	33.4	9	11.1	11.7	3822.58	4.6	3.80735	5.10434	3.66676	-6.21282	3.76905	24.8209	6.29e-07	0.00102856
ENSG00000252316	RNY4	0.5	0	0	4	96	1	1.32193	0.584963	2.32193	-6.943	-1.35946	24.8126	6.32e-07	0.00102856
ENSG00000206737	RNVU1-18	33.8	7.6	11.7	9.2	3818.29	5.8	3.56071	5.12102	3.3505	-6.22125	3.76641	24.7258	6.61e-07	0.00104832
ENSG00000200156	RNU5B-1	0	0	1	1	242.5	0	1	0	1	-7.54649	-0.157623	24.5424	7.27e-07	0.00112418
ENSG00000265185	SNORD3B-1	28.97	14.2	18.98	16.8	1632.35	13.38	5.07553	4.90545	4.15381	-4.78831	2.63234	24.067	9.3e-07	0.0014038
ENSG00000199568	RNU5A-1	6	2	3	2	462.5	4	3.32193	2.80735	1.58496	-5.42277	0.787027	23.7877	1.08e-06	0.00158431
ENSG00000163430	FSTL1	3891	3537.13	3619.8	5139	4690.2	5206.6	12.2571	11.9263	12.3276	-0.445425	7.00341	23.6929	1.13e-06	0.00162558
ENSG00000126016	AMOT	8376	9851	9044	6391	6015	6738.25	12.8751	13.0322	12.6421	0.509723	7.85474	23.451	1.28e-06	0.00177107
ENSG00000147437	GNRH1	60	68	61	117	134	129	6.08746	5.93074	6.88264	-1.00925	1.33987	23.4405	1.29e-06	0.00177107
ENSG00000138061	CYP1B1	58	63	64.45	124.7	106	127.2	7.68299	5.88264	6.97384	-0.947182	1.89366	22.7835	1.81e-06	0.00243834
ENSG00000166780	BMERB1	219	210.5	179	115.4	78.33	129.6	6.99243	7.78136	6.86295	0.914505	2.07811	22.6087	1.99e-06	0.00261372
ENSG00000183479	TREX2	30	40	38	13	9	12	5	4.9542	3.80735	1.65712	-0.296304	21.8485	2.95e-06	0.00380238
ENSG00000201098	RNY1	2	3	2	1	581	0	2	1.58496	1	-6.36363	1.03784	21.7097	3.17e-06	0.00400429
ENSG00000186115	CYP4F2	87	73.5	84.5	147	132.5	172	8.20945	6.45943	7.20945	-0.879897	2.37874	21.2571	4.02e-06	0.00496886
ENSG00000201428	RN7SKP71	33.83	23.25	23.67	15.67	1560.24	15.08	5.17672	5.12226	4.05918	-4.3492	2.5756	20.7146	5.33e-06	0.00646606
ENSG00000200488	RN7SKP203	23.17	17.17	19.33	7.5	1351.99	9.42	5.06609	4.59515	3.08746	-4.56666	2.34846	19.9269	8.05e-06	0.00957166
ENSG00000202354	RNY3	0.5	0.25	3.75	1	222.52	1	0	0.584963	1	-5.58441	-0.304907	19.786	8.66e-06	0.0101093
ENSG00000065526	SPEN	10171.5	12397.5	10339.2	6877	7068.7	8233.33	12.6863	13.3124	12.7478	0.568781	8.02514	19.5673	9.71e-06	0.0111252
ENSG00000174460	ZCCHC12	1827.5	1877	1934.5	1436	1297	1433	10.8653	10.8364	10.4888	0.436026	5.60063	18.9386	1.35e-05	0.0151835
ENSG00000168298	H1-4	23	9	20	26	379	23	3	4.58496	4.75489	-3.07764	0.866727	18.7553	1.49e-05	0.0164163
ENSG00000221676	RNU6ATAC	0	0	0.5	1.5	48.5	1.5	2.16993	0	1.32193	-5.97133	-1.98653	18.6886	1.54e-05	0.0167025
ENSG00000181444	ZNF467	37	52	38	80	80	96	6.84549	5.24793	6.33985	-1.00979	1.27411	18.5371	1.67e-05	0.0177722
ENSG00000137673	MMP7	8	14	8	0	0	1	0	3.16993	0	4.48905	-2.67908	18.3068	1.88e-05	0.0197152
ENSG00000201321	RNA5S9	6	0	2	0	352	3	1.58496	2.80735	0	-5.46578	0.336535	18.1972	1.99e-05	0.0205342
ENSG00000200312	RN7SKP255	3	1.33	5.5	2.67	229.16	0.92	2.58496	2	1.87578	-4.56809	-0.182219	17.798	2.46e-05	0.0249103
ENSG00000288818	havana_tagene	213	191	217	130	108	133	7.45121	7.74147	7.03342	0.743087	2.33616	17.5814	2.75e-05	0.0274647
ENSG00000286522	H3C2	19	6	15	10	338	18	4.24793	4.32193	3.45943	-3.23012	0.6717	17.2804	3.22e-05	0.0316662
ENSG00000236651	DLX2-DT	30	45	29	86	62	76.2	5.67243	4.9542	6.44294	-1.10579	0.599492	17.2413	3.29e-05	0.0318202
ENSG00000270722	RNVU1-31	6.2	2.5	0	1	362.8	0	0	2.848	1	-5.38873	0.376729	16.8994	3.94e-05	0.0375104
ENSG00000148677	ANKRD1	1322	1157	1133	1624	1417	1970	11.0668	10.3696	10.6662	-0.46974	5.52643	16.7688	4.22e-05	0.0395742
ENSG00000198189	HSD17B11	961.6	828	833.4	1173.2	1159	1317	10.7763	9.91079	10.1975	-0.477006	5.12083	16.4948	4.88e-05	0.0450413
ENSG00000239039	SNORD13	0	0	0	1	37	0	1	0	1	-6.81233	-2.38414	16.2622	5.52e-05	0.0501738
ENSG00000196428	TSC22D2	1502	1699.4	1541.5	2138	1924	2435.5	10.5661	10.5536	11.0627	-0.452945	5.71244	16.0837	6.06e-05	0.0543319
ENSG00000232387	SKA2P1	31.5	18	22	48	48.5	97	5.52356	5.02237	5.61471	-1.42445	0.425818	15.9028	6.67e-05	0.0589256
ENSG00000200494	Y_RNA	0.5	0.25	1.25	0	105.22	0	0	0.584963	0	-5.54005	-1.29765	15.8755	6.76e-05	0.058941
ENSG00000258131	havana	9	12	15	3	0	0.2	2	3.32193	2	3.3557	-2.33547	15.7433	7.25e-05	0.062328
ENSG00000023191	RNH1	1238.5	1476	1614	1186	945	946	10.5765	10.2755	10.2131	0.490775	5.23629	15.5534	8.02e-05	0.0674456
ENSG00000276966	H4C5	23	14	17	13	325	21	5.04439	4.58496	3.80735	-2.77192	0.708271	15.5422	8.07e-05	0.0674456
ENSG00000285675	havana	7	9	3	0	0	0	1.58496	3	0	5.77419	-3.01063	15.4783	8.35e-05	0.0688372
ENSG00000163046	ANKRD30BL	46.38	44.48	50	54.2	470.41	50	5.43062	5.56621	5.7866	-2.066	1.47538	15.3003	9.17e-05	0.0746408
ENSG00000257222	havana	4	3	9	0	0	0	2	2.32193	0	5.5355	-2.77399	15.1152	0.000101144	0.0812569
ENSG00000104081	BMF	46.2	50	61	85	87	117	6.93074	5.56071	6.42626	-0.875271	1.44812	14.8907	0.000113923	0.0903498
ENSG00000163131	CTSS	5.2	7	7.2	19	21	26.2	3.90689	2.63227	4.32193	-1.75219	-1.22139	14.5562	0.000136044	0.106527
ENSG00000215548	FRG1JP	80.95	52.05	38.38	91	109.02	138.47	6.5157	6.35667	6.52356	-0.980684	1.48138	14.3762	0.000149685	0.115744
ENSG00000225180	PVALEF	3	5	7	23	10.7	29	3.45943	2	4.58496	-2.02908	-1.05759	14.1878	0.000165437	0.126345
ENSG00000187634	SAMD11	413	555	530	685.5	625	814.33	10.4911	8.69349	9.42312	-0.502443	4.593	13.805	0.000202799	0.152227
ENSG00000228484	havana	9.45	16.33	13.53	3	2	2.6	2.96901	3.38543	2	2.31756	-1.90441	13.7916	0.000204249	0.152227
ENSG00000278995	havana	8	5	4	0.2	0	0	0	3.16993	0.263034	4.97014	-2.96732	13.6271	0.000222944	0.164183
ENSG00000176204	LRRTM4	127.52	210.3	196.6	302.3	226.2	345.9	8.06797	7.00585	8.2446	-0.70585	2.79144	13.5769	0.000228992	0.166652
ENSG00000082126	MPP4	6	6	12.5	38	17	27	3.70044	2.80735	5.2854	-1.7243	-0.941673	13.5318	0.000234554	0.168715
ENSG00000138772	ANXA3	158	131	127	211	206	226	7.88874	7.31288	7.72792	-0.629169	2.46901	13.4919	0.0002396	0.170364
ENSG00000183779	ZNF703	1618	2225	2405	1492	1546	1529	11.2917	10.6609	10.544	0.450075	5.86938	13.4383	0.000246533	0.173302
ENSG00000179743	SPEN-AS1	488	467	457.5	331	317.25	343.4	8.91588	8.93369	8.37504	0.508831	3.57527	13.1503	0.00028747	0.199808
ENSG00000250863	havana_tagene	3	7	5	0	0	0	0	2	0	5.44202	-3.25159	13.1108	0.000293605	0.201804
ENSG00000278705	H4C2	8	7	4	1	203	4	3.45943	3.16993	1	-3.48229	-0.214403	13.0841	0.00029781	0.202445
ENSG00000049249	TNFRSF9	15	27	34	68	49	60	3.32193	4	6.10852	-1.21444	0.0541194	12.9833	0.000314275	0.211316
ENSG00000287001	havana_tagene	33.13	51.45	74.38	48.27	428.99	67.25	6.55766	5.09297	5.62264	-1.80952	1.67573	12.9304	0.000323283	0.215035
ENSG00000251705	RNA5-8SP6	0.2	0.2	0	0	43.8	0	0.263034	0.263034	0	-5.92611	-2.32054	12.9102	0.000326794	0.215058
ENSG00000286268	havana	0	0	0	3	4	5	2.80735	0	2	-5.12874	-2.90766	12.8629	0.000335155	0.218239
ENSG00000196754	S100A2	51	54	50.2	93	86	95	6.14975	5.70044	6.55459	-0.819743	1.16925	12.8373	0.000339782	0.218947
ENSG00000235781	LINC02569	8	6	9	2	0	0	2.58496	3.16993	1.58496	3.31078	-2.44168	12.8002	0.000346581	0.221026
ENSG00000203914	HSP90B3P	129	119.5	125.5	172	177.5	236	7.46761	7.02237	7.43463	-0.644681	2.23905	12.7392	0.000358069	0.226022
ENSG00000172572	PDE3A	1698.82	1431.82	2011.06	1343.92	13383.1	1538.5	10.7546	10.7312	10.3933	-1.70221	6.45155	12.6238	0.000380859	0.237979
ENSG00000233208	LINC00642	5	10	6	1	0	0	0	2.58496	1	3.97868	-2.97306	12.5725	0.000391475	0.242166
ENSG00000249156	TAF11L12	0	2	2	11	4.5	13	3.32193	0	3.58496	-2.72123	-2.02557	12.4554	0.00041678	0.254074
ENSG00000078269	SYNJ2	760.2	761.25	795.33	1055	1028.4	1080.5	9.69523	9.57213	10.0444	-0.451083	4.75458	12.4458	0.000418939	0.254074
ENSG00000163209	SPRR3	0	3	0	6	11	15	0	0	2.80735	-3.27007	-2.56539	12.3558	0.000439623	0.26403
ENSG00000288949	havana_tagene	17	24	14	9	4	3	4.16993	4.16993	3.32193	1.75613	-1.14257	12.3346	0.000444651	0.264482
ENSG00000167077	MEI1	15.37	18.7	26	3.2	5.5	7.5	2.59216	4.03298	2.07039	1.86921	-1.37136	12.1534	0.000489993	0.285906
ENSG00000130066	SAT1	1485	1266	1442	1806	1667	1924	10.8186	10.5372	10.8194	-0.364139	5.56029	12.1487	0.000491219	0.285906
ENSG00000289578	havana_tagene	25	36	46	76	57	66	7.47573	4.70044	6.26679	-0.892679	1.26062	12.1362	0.000494535	0.285906
ENSG00000251562	MALAT1	842	834	825	978	1695	1032	10.0182	9.71939	9.93517	-0.578889	4.95238	12.0216	0.000525888	0.301217
ENSG00000204388	HSPA1B	1115.5	1747.5	1795.5	1094.5	1165.67	1048	10.6718	10.1248	10.0974	0.490205	5.36456	11.9882	0.000535398	0.303851
ENSG00000278099	RNVU1-2A	1	3	0	1	82.58	0	0.263034	1	1	-4.32472	-1.52673	11.9359	0.000550632	0.30596
ENSG00000228689	havana	6	4	3	0	0	0	0	2.80735	0	5.23994	-3.34211	11.9351	0.000550859	0.30596
ENSG00000199990	VTRNA1-1	0	0	0	0	30	0	1.58496	0	0	-6.47665	-2.64817	11.9219	0.000554782	0.30596
ENSG00000244486	SCARF2	312	374	405	274.25	229.7	241	8.40301	8.29002	8.1046	0.549201	3.22876	11.9081	0.000558899	0.30596
ENSG00000268388	FENDRR	118	148	144	217	179	245	7.98299	6.89482	7.76818	-0.642133	2.65296	11.7395	0.000611859	0.332014
ENSG00000203900	havana	5	4	3	0	0	0	1	2.58496	0	5.12785	-3.29664	11.7218	0.000617723	0.332281
ENSG00000147614	ATP6V0D2	97	62.75	94.5	58	37.2	42	5.81378	6.61471	5.88264	0.888225	0.942259	11.6904	0.000628247	0.335029
ENSG00000285656	havana	1	2	2	9	12	9	1.58496	1	3.32193	-2.50852	-2.29608	11.4525	0.000713986	0.376294
ENSG00000286072	havana	31.7	46.65	43.65	22.7	12.4	19.83	4.20006	5.03122	4.56682	1.14783	-0.339997	11.4426	0.000717792	0.376294
ENSG00000230105	havana	3	4	5	0	0	0	0	2	0	5.12929	-3.38952	11.4101	0.000730446	0.379304
ENSG00000197061	H4C3	51	37	35	17	481	40	5.58496	5.70044	4.16993	-2.17226	1.39442	11.3966	0.000735798	0.379304
ENSG00000159363	ATP13A2	677	826	834	595	570	551	9.52748	9.40514	9.21917	0.442996	4.31326	11.3508	0.000754157	0.385555
ENSG00000140297	GCNT3	0	0.25	0.2	4	5	7	0	0	2.32193	-4.34619	-2.84433	11.3207	0.000766484	0.388645
ENSG00000160072	ATAD3B	1730.5	2119.33	2174.6	1631.87	1543.37	1458.57	11.4376	10.7578	10.6732	0.375729	5.86531	11.2427	0.000799368	0.399064
ENSG00000197254	havana	0	0	0	3	5	4	1	0	2	-5.13357	-3.16937	11.2414	0.000799934	0.399064
ENSG00000203811	H3C14	6.5	7	9	3.83	126.25	8.17	2.93923	2.90689	2.27202	-2.64555	-0.621904	11.1993	0.000818293	0.404957
ENSG00000204949	FAM83A-AS1	4	2	5	0	0	0	1	2.32193	0	5.00792	-3.29725	11.0891	0.000868354	0.42616
ENSG00000203852	H3C15	6.5	7	9	3.83	124.25	8.17	2.93923	2.90689	2.27202	-2.62443	-0.636629	11.0752	0.000874915	0.42616
ENSG00000204389	HSPA1A	2157	3127	3261	2095	2229.67	2071.5	11.6254	11.0755	11.0334	0.414689	6.27851	11.0376	0.000892823	0.429275
ENSG00000168970	JMJD7-PLA2G4B	0	0	0	4	1.5	8	0	0	2.32193	-5.2792	-3.2748	11.0327	0.000895191	0.429275
ENSG00000200169	RNU5D-1	2	0	0	1	52	0	1	1.58496	1	-4.55566	-2.0773	10.9823	0.000919874	0.435861
ENSG00000127580	WDR24	278	306	304	212	216	186	8.39232	8.12412	7.73471	0.52808	3.00179	10.976	0.000923016	0.435861
ENSG00000160877	NACC1	1168.5	1485	1540	1105	1079.5	968	10.526	10.1917	10.1111	0.408036	5.23336	10.7934	0.00101865	0.471349
ENSG00000253444	havana	17	25	26	11	5	6	4.39232	4.16993	3.58496	1.61259	-1.08399	10.7916	0.00101962	0.471349
ENSG00000167580	AQP2	4	6	2	0	0	0	0	2.32193	0	5.12675	-3.38959	10.789	0.00102103	0.471349
ENSG00000261040	WFDC21P	38	55	43	79	72	81	6.42626	5.2854	6.32193	-0.770021	0.960012	10.7519	0.00104174	0.477349
ENSG00000289901	havana_tagene	2374.75	2191.08	2409.48	2442.37	8935.38	2240.77	11.7546	11.2142	11.2547	-0.993947	6.60832	10.7125	0.00106416	0.484034
ENSG00000186529	CYP4F3	167	177.5	160.5	233	215.5	295	8.36194	7.39232	7.87036	-0.55599	2.90651	10.6896	0.00107742	0.48649
ENSG00000285587	havana	32	34	41	14	23	10	5	5.04439	3.90689	1.17311	-0.138857	10.6601	0.00109471	0.490714
ENSG00000254028	havana	3	2	4	17	14	8	2.58496	2	4.16993	-2.07901	-1.90166	10.5755	0.00114597	0.509999
ENSG00000137831	UACA	3719	3549.2	3295	4312.48	3885	4979.83	12.0716	11.8611	12.0746	-0.317752	6.87678	10.5363	0.00117055	0.517216
ENSG00000147896	IFNK	9	7	6	0	0	2	0	3.32193	0	3.2533	-2.90251	10.516	0.00118345	0.519208
ENSG00000287926	havana_tagene	3	9	1	0	0	0	0	2	0	5.23761	-3.10755	10.5015	0.00119279	0.51962
ENSG00000279692	havana	42	41	26	21	11	17	4.52356	5.42626	4.45943	1.14802	-0.347111	10.456	0.00122254	0.528856
ENSG00000131187	F12	97.5	126	154	84	76	77	7.41219	6.62205	6.40939	0.669725	1.81009	10.3444	0.00129871	0.557903
ENSG00000180596	H2BC4	35	45.2	26.2	45	180.2	41.2	5.6893	5.16993	5.52356	-1.3503	0.897906	10.3138	0.00132042	0.563319
ENSG00000180447	GAS1	867	847	822	670	577	697	9.98157	9.76155	9.39017	0.383739	4.56738	10.2503	0.00136663	0.57904
ENSG00000198857	HSD3BP5	61.5	50	81	95	93	125	7.26679	5.96578	6.58496	-0.698119	1.64128	10.1811	0.0014189	0.587442
ENSG00000230899	MAGEA8-AS1	0	0	0	2	2	9	1	0	1.58496	-5.22433	-3.12673	10.1701	0.00142733	0.587442
ENSG00000171951	SCG2	76	86	72	40	47	48	5.61471	6.26679	5.35755	0.789664	0.881998	10.1684	0.00142866	0.587442
ENSG00000070047	PHRF1	900	1165	1069.33	719	796	845	9.81538	9.81538	9.49185	0.407641	4.73903	10.1617	0.00143392	0.587442
ENSG00000196453	ZNF777	1072	1277	1298	959	950	890	10.1812	10.0674	9.90689	0.378657	4.99994	10.1616	0.00143394	0.587442
ENSG00000161031	PGLYRP2	0.25	0.75	2.65	15.2	5.8	6.4	1.80735	0.321928	4.01792	-2.79228	-2.42069	10.0689	0.00150795	0.613694
ENSG00000007080	CCDC124	1037	1472	1413	1032	953.5	984	10.686	10.0196	10.0126	0.399738	5.18852	10.0197	0.00154879	0.626196
ENSG00000105967	TFEC	6	22.2	20.9	38	26	45.95	5.52356	2.80735	5.2854	-1.15272	-0.0288221	10.0045	0.00156157	0.627265
ENSG00000211459	MT-RNR1	22913.5	22339.9	23332.1	22740.4	84824	21878.6	15.0768	14.484	14.473	-0.945029	9.88775	9.95287	0.00160599	0.640946
ENSG00000205143	ARID3C	24	15	12	5	4	8	4.58496	4.64386	2.58496	1.5663	-1.15307	9.88877	0.0016629	0.659406
ENSG00000169245	CXCL10	5	0	2	9	10	15	2	2.58496	3.32193	-2.22163	-2.10606	9.84174	0.00170596	0.671912
ENSG00000050165	DKK3	69	84	100	145	125	127	6.62936	6.12928	7.18982	-0.650557	1.67808	9.83077	0.00171617	0.671912
ENSG00000233661	SPIN4-AS1	1	3	6	0	0	0	2	1	0	4.87604	-3.21098	9.78194	0.00176234	0.67947
ENSG00000185122	HSF1	1391	1643	1722	1334	1171	1228	10.6573	10.4429	10.3826	0.34819	5.40395	9.77891	0.00176524	0.67947
ENSG00000270050	havana	18.5	19	13	5.7	5	5	2.39232	4.2854	2.74416	1.66106	-1.49806	9.77561	0.00176842	0.67947
ENSG00000274997	H2AC12	7	14	18	16	119	13	4.12928	3	4.08746	-1.95082	-0.366593	9.75888	0.00178459	0.681448
ENSG00000185432	METTL7A	6.33	10.5	11	34.2	24	17	4.32193	2.87381	5.1375	-1.42708	-0.94559	9.70776	0.00183492	0.692174
ENSG00000177359	havana	240.1	195.15	211.7	288.7	274.57	349.17	8.43804	7.91349	8.17842	-0.494901	3.06084	9.70762	0.00183505	0.692174
ENSG00000226680	havana	0	0	0	4.8	4	1.53	0.485427	0	2.53605	-4.92781	-3.45212	9.68785	0.0018549	0.69542
ENSG00000047936	ROS1	0	1	0	6	5	5	1	0	2.80735	-3.59769	-2.97606	9.66071	0.00188251	0.695445
ENSG00000125848	FLRT3	651	642	579	815	751	873	9.66534	9.34873	9.67243	-0.382127	4.40324	9.6604	0.00188283	0.695445
ENSG00000258529	havana	7	1	3	0	0	0	2.58496	3	0	5.00653	-3.09006	9.65468	0.0018887	0.695445
ENSG00000165698	SPACA9	275.5	295.2	237	202.83	175	184.5	7.9542	8.11114	7.67122	0.520121	2.70342	9.6185	0.00192627	0.705084
ENSG00000095110	NXPE1	0	9	10	0.45	0	0	0.263034	0	0.536053	4.59241	-3.04812	9.60388	0.00194167	0.706539
ENSG00000260887	CASC22	5	5	1	0	0	0	0	2.58496	0	5.00422	-3.43866	9.55822	0.00199056	0.712929
ENSG00000143217	NECTIN4	157	215.5	200	257.5	282	282	8.77972	7.30378	8.01402	-0.5231	3.13773	9.542	0.00200823	0.712929
ENSG00000231336	havana	0	0	0	3	3	3	3.32193	0	2	-4.7291	-2.90947	9.53979	0.00201065	0.712929
ENSG00000130173	ANGPTL8	0	0	0	5	3	2	0	0	2.58496	-4.87803	-3.4893	9.53436	0.0020166	0.712929
ENSG00000204588	LINC01123	344.73	351.75	358.23	279.55	234.3	253.1	8.63507	8.4335	8.13211	0.458401	3.29278	9.53413	0.00201685	0.712929
ENSG00000261236	BOP1	1948	2295	2446	1808	1689	1785	11.4257	10.9285	10.821	0.339576	5.94533	9.50078	0.00205385	0.721882
ENSG00000256686	havana	5.5	7.5	6	1.5	1	0	2.59216	2.70044	1.32193	2.75813	-2.5257	9.4819	0.00207509	0.724651
ENSG00000265844	havana	2	8.2	1	0	0	0	2	1.58496	0	5.02892	-3.12159	9.47121	0.00208722	0.724651
ENSG00000263823	havana	52	52	61	31	34	28	5.70044	5.72792	5	0.821703	0.513152	9.46274	0.00209687	0.724651
ENSG00000101188	NTSR1	9	13	8	5	1	0	3	3.32193	2.58496	2.25276	-2.07997	9.42237	0.00214355	0.736665
ENSG00000048162	NOP16	2020	2088	2008	1684	1560	1713	11.2779	10.9809	10.7185	0.302043	5.85515	9.41039	0.00215759	0.737394
ENSG00000205250	E2F4	2019	2188	2211	1797	1717	1660	11.2592	10.9801	10.8122	0.308063	5.88893	9.39544	0.00217526	0.73935
ENSG00000146197	SCUBE3	26	45	34	58	73	61	5.49185	4.75489	5.88264	-0.8734	0.494341	9.34201	0.0022396	0.753633
ENSG00000251095	havana	238.7	273.2	250.9	332.75	263	550.5	9.1127	7.90509	8.38262	-0.578559	3.49617	9.32947	0.00225498	0.753633
ENSG00000155265	GOLGA7B	32	28	38	62	40	79	5.75489	5.04439	5.97728	-0.876768	0.621115	9.32947	0.00225498	0.753633
ENSG00000198246	SLC29A3	233	213	188.2	157	141	137	7.41785	7.87036	7.30378	0.540708	2.40516	9.32052	0.00226602	0.753633
ENSG00000270987	havana	22.5	15	14.5	8.5	4	5	3.85798	4.55459	3.24793	1.55127	-1.42008	9.29048	0.00230348	0.761997
ENSG00000140459	CYP11A1	11	10	5	2	1	1	0	3.58496	1.58496	2.59512	-2.67379	9.27677	0.00232079	0.763637
ENSG00000065054	SLC9A3R2	202	291	302	185	190	165	8.33985	7.66534	7.53916	0.554114	2.82598	9.21198	0.00240436	0.782274
ENSG00000278996	havana	76750.8	59321.6	85382.9	49692.9	494879	56130.3	16.3348	16.2279	15.6008	-1.48062	11.714	9.21178	0.00240463	0.782274
ENSG00000280441	havana	156562	120866	173413	100940	1.00651e+06	114212	17.3667	17.2564	16.6232	-1.47915	12.7389	9.18868	0.00243516	0.782274
ENSG00000196411	EPHB4	1176	1501	1535	1053	1168	1015	10.4105	10.2009	10.0417	0.375869	5.20889	9.18651	0.00243805	0.782274
ENSG00000285018	havana	2	2	1	7	6	14	2	1.58496	3	-2.34692	-2.19071	9.16259	0.00247013	0.782274
ENSG00000287311	havana_tagene	0	0	0	2	2	6	1	0	1.58496	-4.86389	-3.4393	9.15913	0.0024748	0.782274
ENSG00000196747	H2AC13	17	20.5	16	15.5	128.5	22.5	4.85798	4.16993	4.04439	-1.66578	-0.0452777	9.13507	0.00250756	0.782274
ENSG00000197785	ATAD3A	1428.5	1736.33	1797.5	1412	1286.33	1195.57	10.9373	10.4813	10.4645	0.346782	5.52862	9.13043	0.00251393	0.782274
ENSG00000162910	MRPL55	1033	1193	1388	981	917	874	10.5718	10.014	9.93958	0.380306	5.06436	9.12732	0.0025182	0.782274
ENSG00000287370	havana	6	3	6	1	0	0	1.58496	2.80735	1	3.50423	-3.06832	9.11842	0.00253048	0.782274
ENSG00000184270	H2AC21	2	0	2	2	52	0	0	1.58496	1.58496	-3.69072	-1.86078	9.11544	0.0025346	0.782274
ENSG00000267505	havana	6	2	2	0	0	0	0	2.80735	0	4.87269	-3.43868	9.11376	0.00253694	0.782274
ENSG00000234730	havana	0	4.4	9	0	0	0	0	0	0	5.28742	-3.31437	9.10694	0.00254642	0.782274
ENSG00000185049	NELFA	1352	1502.4	1632	1252.75	1101.33	1207.2	10.5362	10.4019	10.292	0.332618	5.3226	9.10117	0.00255447	0.782274
ENSG00000171489	SPACA5	2.5	4.5	7.5	0.5	0.5	0	1	1.80735	0.584963	3.45489	-2.97546	9.08357	0.00257916	0.785944
ENSG00000226696	LENG8-AS1	27	26	34	52	41	63	5.70044	4.80735	5.72792	-0.837134	0.382944	9.05899	0.00261407	0.790834
ENSG00000136720	HS6ST1	573.5	737.2	675	525	450.5	525.5	9.46964	9.16616	9.03892	0.403562	4.15126	9.0543	0.00262077	0.790834
ENSG00000226668	havana	12.5	22	19.5	1	5	12	4.27277	3.75489	1	1.57134	-1.0308	9.04033	0.00264087	0.793031
ENSG00000231460	havana	2	3	5	7	10	24	2.80735	1.58496	3	-1.98806	-1.90313	9.02362	0.00266514	0.795301
ENSG00000287629	havana_tagene	6	4	9	1	1	0	1.58496	2.80735	1	3.03642	-2.83761	9.01614	0.00267606	0.795301
ENSG00000105404	RABAC1	86	107	152	67	84	55	7	6.44294	6.08746	0.737047	1.49819	8.99688	0.00270441	0.795301
ENSG00000124575	H1-3	9	4	7	2	109	7	4.52356	3.32193	1.58496	-2.58581	-0.680125	8.99484	0.00270742	0.795301
ENSG00000279951	havana	1	5	4	0	0	0	0	1	0	4.87415	-3.48937	8.99128	0.00271272	0.795301
ENSG00000234597	havana	0	0	0	2	3	4	0	0	1.58496	-4.72654	-3.54204	8.95805	0.00276249	0.802849
ENSG00000170498	KISS1	2	2	5	0	0	0	2.32193	1.58496	0	4.72916	-3.25398	8.95033	0.0027742	0.802849
ENSG00000285205	havana	19	20	18	36	31	47	4.39232	4.32193	5.20945	-0.99345	-0.213085	8.94822	0.0027774	0.802849
ENSG00000197976	AKAP17A	1067	1247	1195	958	875	933	10.1984	10.0607	9.90539	0.341886	4.98551	8.92165	0.0028181	0.8087
ENSG00000253161	LINC01605	474.2	418	478.7	592.7	537.7	652.5	10.3692	8.89239	9.21359	-0.378346	4.44885	8.91304	0.00283142	0.8087
ENSG00000101871	MID1	7378.63	8234	7535.15	6518.27	5528.13	6643.77	12.8347	12.8493	12.6705	0.309018	7.72974	8.90954	0.00283686	0.8087
ENSG00000284633	havana	13	2	6	0	1	1	2	3.80735	0	3.17985	-2.7725	8.87353	0.00289336	0.817648
ENSG00000277775	H3C7	0	0	0	0	19	0	0	0	0	-5.82579	-2.93838	8.87269	0.00289468	0.817648
ENSG00000136997	MYC	1192	1429	1383	1078	1071	1004	10.5613	10.2204	10.0755	0.341415	5.22848	8.83049	0.00296239	0.832971
ENSG00000234286	havana	3	9	1	0.5	0	0	2.32193	2	0.584963	3.96478	-2.85492	8.81566	0.00298657	0.835968
ENSG00000142619	PADI3	16	17	14.33	35	37	30	4.90689	4.08746	5.16993	-1.10669	-0.329426	8.80521	0.00300371	0.836979
ENSG00000256061	DNAAF4	2	3	3	0	0	0	1.58496	1.58496	0	4.5643	-3.39112	8.79084	0.00302746	0.839815
ENSG00000173465	ZNRD2	713	805.5	902.5	673	580	589	9.90087	9.47978	9.3966	0.392827	4.45733	8.74257	0.00310867	0.858492
ENSG00000176946	THAP4	1342	1655	1739	1358	1176	1184	10.806	10.3912	10.4083	0.347422	5.428	8.73413	0.00312308	0.85864
ENSG00000163283	ALPP	4.5	22.5	18.5	4.5	2.5	3	0	2.45943	2.45943	2.14716	-2.09065	8.71206	0.00316112	0.865252
ENSG00000118898	PPL	70.2	105.2	86	133.5	129.33	133	7.86251	6.15381	7.07146	-0.599988	2.07048	8.69161	0.00319677	0.86675
ENSG00000026025	VIM	23485	24241	25191	29782	28315	28838	15.2657	14.5195	14.8622	-0.255684	9.75155	8.68903	0.00320131	0.86675
ENSG00000273061	CDC37L1-DT	55	55	62	73	95	106	6.44294	5.80735	6.20945	-0.671563	1.13778	8.67581	0.00322462	0.86675
ENSG00000259132	havana	17.2	10	20.33	29	26.25	45	4.8679	4.18587	4.90689	-1.06663	-0.226081	8.66958	0.00323565	0.86675
ENSG00000173264	GPR137	488	556	606	427.92	419	392	9.05311	8.93369	8.74456	0.41049	3.85373	8.66463	0.00324445	0.86675
ENSG00000264324	havana	48	81	70.5	32	38.5	43	5.97728	5.61471	5.04439	0.810748	0.65576	8.66115	0.00325066	0.86675
ENSG00000180353	HCLS1	27	27	34	14	14.2	14	4.70044	4.80735	3.90689	1.05259	-0.512853	8.63092	0.00330505	0.87747
ENSG00000132622	HSPA12B	1	1	3	7	8	9	3	1	3	-2.18593	-2.23381	8.60657	0.00334953	0.882949
ENSG00000115963	RND3	2772	2317	2375	2884	2806	3551	12.0778	11.4372	11.4944	-0.306962	6.53144	8.59647	0.00336816	0.882949
ENSG00000237899	havana	101	102.2	91.2	78.2	61	46	6.56986	6.67243	6.30743	0.663236	1.33141	8.59516	0.00337058	0.882949
ENSG00000184226	PCDH9	3102.7	3332.73	3292.2	4121.4	3390.6	4595.2	11.7574	11.5998	12.0093	-0.313133	6.73472	8.58572	0.0033881	0.882949
ENSG00000257285	PRMT5-DT	23	25	37.2	50.2	52	46.25	6.30378	4.58496	5.67807	-0.800987	0.626664	8.57928	0.0034001	0.882949
ENSG00000010932	FMO1	3	8.2	13	2	1	1	2.07039	2	1.58496	2.49647	-2.37417	8.56465	0.00342753	0.882949
ENSG00000047634	SCML1	6650.5	5858.5	5659	7372	6261	8873.5	13.0391	12.6995	12.848	-0.305939	7.70317	8.5624	0.00343177	0.882949
ENSG00000254787	havana	9	18.2	20	7.2	4	2	3.32193	3.32193	3.03562	1.80754	-1.74211	8.5581	0.00343988	0.882949
ENSG00000210082	MT-RNR2	208860	198259	191644	219055	376319	214354	18.1804	17.6722	17.7409	-0.449062	12.7905	8.53886	0.00347644	0.888646
ENSG00000282917	havana_tagene	2.25	2	3	16.2	6	11	1.58496	1.70044	4.10434	-2.13753	-2.22035	8.52408	0.00350478	0.888891
ENSG00000254369	HOXA-AS3	103	109	150	73	87	74	6.9542	6.70044	6.20945	0.625586	1.60064	8.52338	0.00350613	0.888891
ENSG00000125656	CLPP	1294	1498	1485.25	1214	1110	1091.4	10.7903	10.3387	10.2467	0.322207	5.33122	8.48377	0.0035833	0.90262
ENSG00000171914	TLN2	375.4	466.47	374	305.4	262.2	319.47	8.10711	8.55612	8.25927	0.454712	3.29234	8.48064	0.00358947	0.90262
ENSG00000288840	havana_tagene	0	0	0	4	3	3	0	0	2.32193	-4.87553	-3.29634	8.4421	0.00366632	0.918213
ENSG00000234210	havana	3	10	6	0	2	0	1	2	0	3.02906	-2.83724	8.41459	0.00372222	0.925013
ENSG00000266460	havana	0	0	0	0.6	5	4	0	0	0.678072	-4.82384	-3.51008	8.41402	0.00372338	0.925013
ENSG00000183813	CCR4	10	5	5	15	14	27	4.52356	3.45943	4	-1.46455	-0.849106	8.39706	0.00375828	0.929948
ENSG00000235978	havana	24	45	19.2	7	13	17	4.80735	4.64386	3	1.24407	-0.569716	8.38497	0.00378336	0.931926
ENSG00000183580	FBXL7	37.2	78.83	50	39.53	20	23	4.12516	5.2555	5.34092	1.0045	0.100278	8.36182	0.00383187	0.931926
ENSG00000105339	DENND3	200	226	186	259	258.2	335	8.36194	7.65105	8.02237	-0.476589	2.97867	8.3538	0.00384881	0.931926
ENSG00000248576	havana	0	0	0	4	4	0	2	0	2.32193	-4.57822	-3.12941	8.35059	0.00385563	0.931926
ENSG00000247372	havana	1	0.25	0	3	5	7	0	1	2	-3.2587	-3.11642	8.34858	0.00385988	0.931926
ENSG00000178734	LMO7DN	5	10	5	1	1	1	2.32193	2.58496	1	2.5993	-2.59843	8.32931	0.00390105	0.931926
ENSG00000261505	havana	4	2	2	0	0	0	1	2.32193	0	4.56353	-3.4778	8.3207	0.00391958	0.931926
ENSG00000163659	TIPARP	874.33	980	952	1322	988	1269.2	10.7415	9.77368	10.3696	-0.349336	5.23591	8.30727	0.00394866	0.931926
ENSG00000213109	RPL7AP37	0	0	0	2	3	5	0	0	1.58496	-4.86964	-3.25503	8.29977	0.00396501	0.931926
ENSG00000240869	RN7SL128P	0.2	0.4	1	0	29.27	1	0.485427	0.263034	0	-4.01638	-2.6113	8.29267	0.00398055	0.931926
ENSG00000250993	havana	1	0	1	12	2	7	1.58496	1	3.70044	-3.17301	-2.86947	8.28759	0.0039917	0.931926
ENSG00000210077	MT-TV	1.5	0	0	3	21	0.5	1.58496	1.32193	2	-3.78601	-2.72336	8.28538	0.00399655	0.931926
ENSG00000128242	GAL3ST1	28.2	50	48.5	23	25.2	15	4.35755	4.8679	4.58496	0.993619	-0.151695	8.28214	0.0040037	0.931926
ENSG00000227083	havana	9	9	9	3	2	1	2.58496	3.32193	2	2.1029	-2.23283	8.27539	0.00401861	0.931926
ENSG00000160284	SPATC1L	111.5	145	157	97	96	82	7.22882	6.81378	6.61471	0.584544	1.81457	8.27473	0.00402007	0.931926
ENSG00000276302	havana	34	32	19	13	8	17	4	5.12928	3.80735	1.15651	-0.673312	8.26863	0.00403359	0.931926
ENSG00000258162	havana	9.2	12.9	10.7	4.2	1.2	2.2	2.30743	3.3505	2.37851	2.06026	-2.25445	8.26212	0.00404809	0.931926
ENSG00000141582	CBX4	613	682	667	548	438	525	9.7039	9.26209	9.10066	0.377124	4.20467	8.25717	0.00405913	0.931926
ENSG00000253189	havana	6	5	0	0	0	0	0	2.80735	0	5.0029	-3.43869	8.25563	0.00406258	0.931926
ENSG00000257579	havana	2	3	3	0	0	0	0	1.58496	0	4.56434	-3.54266	8.2534	0.00406757	0.931926
ENSG00000100304	TTLL12	1794	2250	2327	1749	1738	1599	11.2294	10.8098	10.7731	0.321644	5.87687	8.24648	0.0040831	0.932032
ENSG00000272491	havana	0	0	0	1	0	11	1.58496	0	1	-5.09602	-3.12987	8.23457	0.00411	0.933984
ENSG00000169710	FASN	3212	4624	4803.5	3192	3418.5	3233	11.7729	11.6497	11.6407	0.357737	6.7624	8.22934	0.00412185	0.933984
ENSG00000267287	havana	0	0	0	3	3	2	0	0	2	-4.56913	-3.59651	8.22237	0.00413771	0.934157
ENSG00000242814	havana	138.5	215.5	232	143	141	99.5	7.72792	7.12412	7.16993	0.605608	2.30711	8.1992	0.00419089	0.938734
ENSG00000253187	HOXA10-AS	145	139	152	112.5	74	110	7.01123	7.18982	6.82655	0.558106	1.86993	8.18938	0.00421364	0.938734
ENSG00000090020	SLC9A1	525.2	649.2	608	416	480.45	444.93	8.92541	9.03947	8.7039	0.406331	3.90912	8.18833	0.00421607	0.938734
ENSG00000204460	LINC01854	4	9	12	0	4	0	2.32193	2.32193	0	2.52848	-2.46302	8.18721	0.00421869	0.938734
ENSG00000173456	RNF26	1373	1627	1656	1306	1243	1154	10.4263	10.4242	10.352	0.327182	5.33098	8.15839	0.00428624	0.949217
ENSG00000064932	SBNO2	379	387	457	324.67	289	292	8.79831	8.56986	8.34727	0.431729	3.44793	8.14806	0.00431073	0.949217
ENSG00000255652	LINC02963	7	2.5	9	0	0	1.67	0	3	0	3.22927	-3.04089	8.14759	0.00431183	0.949217
ENSG00000185745	IFIT1	423	358	311	470	459	519	9.20701	8.72792	8.87958	-0.408205	3.78977	8.13858	0.00433332	0.950564
ENSG00000132382	MYBBP1A	2369	2928	2916	2198	2266	2125	11.432	11.2107	11.1026	0.314534	6.24522	8.12705	0.00436095	0.953246
ENSG00000264083	havana	3	1	4.8	0	0	0	1	2	0	4.69826	-3.30825	8.11123	0.00439918	0.958216
ENSG00000253217	havana	4	4	2	0	0	0	2.80735	2.32193	0	4.87226	-3.21098	8.09659	0.00443487	0.959719
ENSG00000269489	havana	4	6	4	1	0	0	0	2.32193	1	3.40576	-3.25161	8.09567	0.00443711	0.959719
ENSG00000204625	HCG9	24	11	3	4	1	4	3.45943	4.64386	2.32193	2.03803	-1.77405	8.08494	0.00446345	0.960986
ENSG00000259925	havana	0	12	7	1	0.33	0	2.32193	0	1	3.52025	-2.79423	8.08065	0.00447404	0.960986
ENSG00000105640	RPL18A	9864.03	11300.9	12200	10025	8619.78	8615.75	13.8025	13.2681	13.2915	0.289701	8.31441	8.05603	0.00453525	0.970137
ENSG00000145335	SNCA	619.5	624.5	635	797.5	776.5	787.5	10.474	9.27729	9.64115	-0.331808	4.70299	8.05094	0.00454801	0.970137
ENSG00000204860	FAM201A	16	4	7	20	22	23	4.58496	4.08746	4.39232	-1.25857	-0.83474	8.03521	0.00458767	0.973474
ENSG00000289168	havana_tagene	15	28	30	40	47	45	5.72792	4	5.35755	-0.853697	0.319844	8.03227	0.00459513	0.973474
ENSG00000184260	H2AC20	30.33	27.33	29.33	33.67	192	15.67	5.70044	4.96947	5.11562	-1.50717	0.627568	8.0048	0.00466534	0.982853
ENSG00000005073	HOXA11	976	1234	1097	917	825	874	10.2656	9.93221	9.84235	0.336556	4.9181	8.00254	0.00467117	0.982853
ENSG00000169718	DUS1L	2191	2722	2840	2257	1942	2062	11.4691	11.098	11.1408	0.307422	6.15258	7.97623	0.00473956	0.993861
ENSG00000134531	EMP1	157	171	174	141	77	110	6.61471	7.30378	7.14975	0.615784	1.93097	7.96262	0.00477531	0.997976
ENSG00000275714	H3C1	0	2	1	0	37	1	1	0	0	-3.56428	-2.26759	7.93583	0.00484654	1
ENSG00000250626	havana	0	1	0	6	3	5	0	0	2.80735	-3.40476	-3.25173	7.93488	0.0048491	1
ENSG00000166450	PRTG	507	594.2	513.33	444	342	435	9.19771	8.98868	8.79766	0.403799	3.92002	7.93418	0.00485096	1
ENSG00000286639	havana_tagene	0.33	8	2	0	0	0	0	0.411426	0	4.9168	-3.47247	7.91823	0.0048939	1
ENSG00000018625	ATP1A2	0	0	0	4	0	5	2.58496	0	2.32193	-4.71053	-3.2116	7.90996	0.00491633	1
ENSG00000137571	SLCO5A1	5424.61	4195.31	5446.49	3577.67	26546.5	4031.64	12.5239	12.4056	11.8052	-1.21836	7.69447	7.90708	0.00492418	1
ENSG00000095906	NUBP2	722.5	889	949.5	672	657.25	649	10.1749	9.49885	9.39446	0.370329	4.61021	7.90046	0.00494221	1
ENSG00000198205	ZXDA	203	239	225	161	133	181.5	7.57743	7.67243	7.33985	0.489533	2.51151	7.89484	0.00495759	1
ENSG00000285801	havana	2	8	10	1	0.25	0.8	2.07039	1.58496	1	3.08564	-2.85463	7.88857	0.00497481	1
ENSG00000188986	NELFB	1123	1182.2	1328.5	986	973.5	936	10.4919	10.1344	9.94691	0.325056	5.08864	7.87022	0.00502555	1
ENSG00000120675	DNAJC15	55	44.2	77.8	85.7	72.7	133.2	7.12102	5.80735	6.43796	-0.712289	1.64773	7.85749	0.00506106	1
ENSG00000256884	havana	3	2	2	0	0	0	2	2	0	4.37985	-3.21304	7.83771	0.00511675	1
ENSG00000267107	PCAT19	86	72	79	57	46.9	45	5.97728	6.44294	5.85798	0.667127	0.876363	7.83449	0.00512585	1
ENSG00000286904	havana_tagene	7.5	8	9	2	0.33	3.2	2	3.08746	1.58496	2.0832	-2.40174	7.82307	0.00515835	1
ENSG00000287891	havana_tagene	0	0	0	3	1	4	0	0	2	-4.55519	-3.54288	7.82144	0.005163	1
ENSG00000253898	LINC01419	42.6	48	29	72.2	51	72	6.72656	5.44626	6.19377	-0.704338	0.964047	7.81826	0.00517208	1
ENSG00000069011	PITX1	418	595	557	451	358	354	9.39232	8.71081	8.82018	0.430825	3.89856	7.80897	0.00519875	1
ENSG00000213188	YBX1P4	0	0	0	3	1	4	2	0	2	-4.55516	-3.17187	7.80593	0.00520752	1
ENSG00000260740	havana	2	3	7	0	1	0	2.58496	1.58496	0	3.18752	-2.71501	7.78814	0.00525902	1
ENSG00000273464	havana	1	2	5	0	0	0	0	1	0	4.56665	-3.49005	7.784	0.00527109	1
ENSG00000263859	havana	0	0	0	4	0	6	0	0	2.32193	-4.85361	-3.48981	7.78132	0.00527893	1
ENSG00000268583	havana_tagene	34	25	23.2	16	14	8	4.39232	5.12928	4.08746	1.10052	-0.64552	7.78117	0.00527935	1
ENSG00000259221	havana	0	4	6	0	0	0	0	0	0	4.87652	-3.48932	7.77802	0.00528858	1
ENSG00000285253	havana	0	5.5	7	0	0.33	0	2.58496	0	0	4.23215	-3.02005	7.7769	0.00529185	1
ENSG00000227809	havana	3	4	1	0	0	0	0	2	0	4.56209	-3.59664	7.75759	0.00534874	1
ENSG00000248318	havana	1	4	3	0	0	0	0	1	0	4.56422	-3.59659	7.75669	0.00535138	1
ENSG00000050030	NEXMIF	125.9	119.7	109.47	89.83	69.5	80.8	6.54736	6.98755	6.5051	0.56289	1.46262	7.75368	0.00536033	1
ENSG00000185261	KIAA0825	145.1	135.1	160.95	112.5	85.53	107.2	7.03837	7.19081	6.82655	0.53165	1.88199	7.7244	0.00544795	1
ENSG00000009790	TRAF3IP3	0	0	0	2	0	9	0	0	1.58496	-4.97794	-3.39023	7.716	0.00547335	1
ENSG00000078114	NEBL	717.25	719.33	661.25	936.37	806.5	887.5	10.2708	9.48834	9.87247	-0.327444	4.75236	7.70966	0.00549261	1
ENSG00000162669	HFM1	8132.92	6015.65	8146.28	5228.83	39026.3	5919.55	13.0646	12.9897	12.3525	-1.20779	8.24578	7.70434	0.00550882	1
ENSG00000258932	havana	70.3	98.98	94.8	65.05	53.38	45.53	5.82273	6.15583	6.04549	0.683342	0.954014	7.67849	0.00558828	1
ENSG00000182087	TMEM259	1522	1868	1966	1446	1376	1509	10.9084	10.5727	10.4988	0.30586	5.62961	7.67115	0.00561106	1
ENSG00000178726	THBD	52	35	51	37	22	14	5.55459	5.72792	5.24793	0.91159	0.184887	7.66552	0.00562862	1
ENSG00000226661	havana	12.4	13.2	12.4	4	7	1	3.80735	3.74416	2.32193	1.62501	-1.64194	7.66336	0.00563534	1
ENSG00000167767	KRT80	0	0	2	5	6	7	0	0	2.58496	-2.96197	-2.65505	7.65668	0.00565626	1
ENSG00000158545	ZC3H18	2199.25	2689	2607	2039.2	1956	2120.2	11.1293	11.1035	10.9945	0.292465	6.05578	7.65339	0.00566657	1
ENSG00000143631	FLG	5	0	5	0	0	0	1.58496	2.58496	0	4.8761	-3.39036	7.65313	0.00566739	1
ENSG00000261260	havana_tagene	10.33	1.83	3.33	0	1	0	1	3.50208	0	3.54023	-3.0547	7.64963	0.00567839	1
ENSG00000223884	havana	0	2	8	0	0	0	1.58496	0	0	4.87905	-3.3429	7.64116	0.00570512	1
ENSG00000288548	havana_tagene	7	12	11	3	2	3	2.80735	3	2	1.86179	-2.18699	7.6373	0.00571733	1
ENSG00000133328	PLAAT2	0	0	1	3	4	6	1.58496	0	2	-3.29971	-2.87447	7.63679	0.00571896	1
ENSG00000171222	SCAND1	226	311.67	295	212	205	186	8.3966	7.82655	7.73471	0.46212	2.93442	7.6363	0.00572051	1
ENSG00000198821	CD247	14	16.5	16.2	7.2	4.4	3.53	2.32193	3.90689	3.03562	1.60116	-1.39439	7.6322	0.00573353	1
ENSG00000104331	BPNT2	3172.6	3391.2	3235.6	2889	2388.2	2783.2	11.7082	11.6319	11.4969	0.281845	6.51982	7.61784	0.00577937	1
ENSG00000235139	LINC03017	0	7	3	0	0	0	0	0	0	4.8728	-3.4894	7.61622	0.00578457	1
ENSG00000279208	havana	167.12	162.63	149	227.97	183.85	246.2	8.52474	7.39335	7.83901	-0.457308	2.83069	7.61335	0.00579378	1
ENSG00000277157	H4C4	8	9	18	8	178	0	3.80735	3.16993	3.16993	-2.44756	-0.159806	7.61104	0.0058012	1
ENSG00000196074	SYCP2	246	226	261.25	372	257.33	376	8.14466	7.94837	8.54303	-0.451787	3.07314	7.6037	0.00582488	1
ENSG00000055732	MCOLN3	637	589	554	837	640	810	9.72451	9.31741	9.71081	-0.360584	4.42248	7.59124	0.00586524	1
ENSG00000276045	ORAI1	256.67	332	325.07	221.4	238.83	199.25	8.14057	8.00938	7.79701	0.465728	2.96253	7.5869	0.0058794	1
ENSG00000234527	PCDH9-AS1	0	0	0	3	1	6	3	0	2	-4.85752	-3.16975	7.58481	0.00588622	1
ENSG00000108107	RPL28	6766.5	8155.83	8650.33	6918.5	6498.33	5655.5	13.1804	12.7244	12.7565	0.301545	7.76579	7.57484	0.00591885	1
ENSG00000259097	havana	0	0	3	11	4	7	1	0	3.58496	-2.7306	-2.80362	7.57333	0.00592382	1
ENSG00000128422	KRT17	11	7	21	28	21	35	5.67243	3.58496	4.85798	-1.09515	-0.310634	7.55277	0.00599178	1
ENSG00000164330	EBF1	112.5	143.7	159	103.7	64.83	100.6	5.88264	6.82655	6.71012	0.62841	1.57487	7.55178	0.00599509	1
ENSG00000275088	havana	0	0	0	1	3	3	1	0	1	-4.38262	-3.25421	7.54495	0.00601785	1
ENSG00000204614	TRIM40	0	0	1	2	3	10	1	0	1.58496	-3.48942	-3.14707	7.54264	0.00602556	1
ENSG00000089091	DZANK1	270	321	306.33	231.45	182	236.45	7.87036	8.08215	7.86078	0.466483	2.93674	7.53851	0.0060394	1
ENSG00000257048	LINC02417	0	0	0	4	0	5	0	0	2.32193	-4.70965	-3.29799	7.537	0.00604447	1
ENSG00000132004	FBXW9	414	432	415	338	286	340	9.13314	8.69697	8.40514	0.387335	3.60307	7.53676	0.00604527	1
ENSG00000216915	GPR89P	2	1	5	0	0	0	0	1.58496	0	4.56694	-3.59654	7.51614	0.00611486	1
ENSG00000231383	FGF12-AS1	1	2	5	0	0	0	0	1	0	4.56678	-3.59654	7.51612	0.00611492	1
ENSG00000165175	MID1IP1	1440	1602	1825	1353.5	1282	1305.33	10.9174	10.4929	10.4035	0.302983	5.51612	7.5062	0.0061487	1
ENSG00000167291	TBC1D16	1294.45	1680.78	1455.2	1142.73	1212.03	1186.07	10.3527	10.3392	10.1595	0.32026	5.27488	7.50614	0.0061489	1
ENSG00000289291	havana_tagene	88	87	87	59	57	59	6.53916	6.47573	5.90689	0.579563	1.20014	7.50506	0.0061526	1
ENSG00000244642	RN7SL396P	0.2	0.25	1.8	0.4	29.6	0.8	0.847997	0.263034	0.485427	-3.62517	-2.58405	7.50206	0.00616286	1
ENSG00000205363	INSYN1	322	387	401.2	240.5	270	316	8.5932	8.33539	7.91588	0.425587	3.30808	7.49251	0.0061956	1
ENSG00000107140	TESK1	450	422	485	358	366	289	8.84549	8.81698	8.48784	0.416539	3.54753	7.48878	0.00620845	1
ENSG00000266111	havana	0	0	0.2	3.33	3	2	1.7866	0	2.11437	-3.97684	-3.33	7.48135	0.00623414	1
ENSG00000223345	H2BP1	1	1.58	0.67	1.67	18.42	3.67	2.43296	1	1.41684	-2.7707	-2.52605	7.47883	0.00624287	1
ENSG00000288985	havana_tagene	0	2	1	4	4	17	0	0	2.32193	-2.90129	-2.65311	7.47097	0.00627016	1
ENSG00000140854	KATNB1	722	812	845	654	637	571	9.84392	9.49785	9.35535	0.349846	4.48264	7.46685	0.00628455	1
ENSG00000078018	MAP2	53	88	71	60.7	31.2	23.37	5.74147	5.75489	5.9472	0.873397	0.820641	7.46397	0.00629459	1
ENSG00000104969	SGTA	2000	2352	2555.4	1840	1901	1890	11.3559	10.9665	10.8463	0.292595	6.01688	7.45866	0.00631321	1
ENSG00000164683	HEY1	7221	7657	7358	6370	5824	6582	13.0763	12.8182	12.6373	0.243473	7.74199	7.44426	0.0063639	1
ENSG00000261559	FSCN1P1	8.5	7	9	13.5	21.5	22.5	4.45943	3.24793	3.85798	-1.22072	-0.902577	7.43626	0.00639224	1
ENSG00000255819	KLRC4-KLRK1	2	0	0	9	0	15	2.07039	1.58496	3.32193	-3.34816	-2.6179	7.43176	0.00640826	1
ENSG00000073150	PANX2	42	38	53	72	65	77	5.80735	5.42626	6.18982	-0.684384	0.869108	7.4299	0.00641489	1
ENSG00000250637	havana	0	0	0	4	0	5	0	0	2.32193	-4.7094	-3.49041	7.42912	0.00641768	1
ENSG00000185551	NR2F2	2082	2538	2233	2925	2530	2914	11.0286	11.0244	11.5147	-0.288624	6.1199	7.42747	0.00642355	1
ENSG00000139269	INHBE	29	37	33	49	49	61	6.94251	4.90689	5.64386	-0.681688	1.02863	7.41879	0.00645462	1
ENSG00000271394	7SK	0.33	0	0	0	18.62	0	1	0.411426	0	-4.84497	-3.03586	7.4184	0.00645601	1
ENSG00000231561	CEACAMP5	6	4	6.2	0	0	1	0	2.80735	0	3.61971	-2.70417	7.40996	0.00648638	1
ENSG00000185838	GNB1L	330.2	450.4	452	313.33	278	323.5	8.89905	8.37156	8.29614	0.430169	3.51361	7.40021	0.00652162	1
ENSG00000198729	PPP1R14C	315	302	342.5	416	384	460	9.13699	8.30378	8.7039	-0.392424	3.68156	7.39768	0.00653081	1
ENSG00000197747	S100A10	1245	1422	1293	1611	1553	1646	11.1248	10.2831	10.6546	-0.282214	5.56772	7.39369	0.00654531	1
ENSG00000222028	PSMB11	0	6	2	0	0	0	1	0	0	4.56276	-3.34399	7.392	0.00655146	1
ENSG00000204386	NEU1	1121	1289	1339	1540	1510	1548	10.4676	10.1319	10.5897	-0.296253	5.30882	7.38671	0.00657076	1
ENSG00000205279	CTXN3	0	3	4	10	6	16	2	0	3.45943	-2.12721	-2.3182	7.38412	0.00658022	1
ENSG00000213500	LAP3P2	113	99	73.5	49	57.5	78	6.60733	6.83289	5.64386	0.62913	1.28994	7.3731	0.00662065	1
ENSG00000234191	LINC01283	4	0	5	0	0	0	0	2.32193	0	4.73001	-3.54194	7.34556	0.00672286	1
ENSG00000259011	ATP10A-DT	0	4	5	0	0	0	0	0	0	4.72934	-3.54196	7.34531	0.00672378	1
ENSG00000240216	CPHL1P	0.5	10.53	12.75	1	0	2	1	0.584963	1	2.8579	-2.5113	7.34274	0.00673342	1
ENSG00000235054	LINC01777	0	0	0	2	2	3	0	0	1.58496	-4.37861	-3.65339	7.34083	0.00674056	1
ENSG00000260838	havana	16	24	8	5	4	8	4.52356	4.08746	2.58496	1.47926	-1.29981	7.3296	0.00678281	1
ENSG00000253593	havana	2	2	3	0	0	0	0	1.58496	0	4.38086	-3.65332	7.32797	0.00678896	1
ENSG00000162337	LRP5	753.9	1012	913.93	712.7	698.5	688	9.82567	9.56014	9.47917	0.349643	4.58948	7.32538	0.00679877	1
ENSG00000290016	havana_tagene	0.33	0	0	4	3	2	1	0.411426	2.32193	-3.77968	-3.41098	7.32471	0.00680128	1
ENSG00000160161	CILP2	157	190	188	136	128	117	7.56224	7.30378	7.09803	0.486455	2.22216	7.30728	0.00686757	1
ENSG00000175183	CSRP2	2897.33	2779.33	2720.5	3282.83	3243.33	3508	12.412	11.501	11.6812	-0.258342	6.70854	7.29252	0.00692422	1
ENSG00000143878	RHOB	2082	2588	2479	2012	1807	2058	11.6843	11.0244	10.9751	0.282411	6.16707	7.2782	0.00697966	1
ENSG00000186075	ZPBP2	0	0	0	4	1	3	2	0	2.32193	-4.55742	-3.44005	7.25865	0.00705603	1
ENSG00000239705	HSPA5-DT	21.5	21	15	7.33	10.2	7	3.58496	4.49185	3.05832	1.21237	-1.27042	7.25312	0.00707778	1
ENSG00000119508	NR4A3	116	158	161	92	96	112	7.40088	6.87036	6.53916	0.535413	2.04344	7.24989	0.00709055	1
ENSG00000257759	havana	21.83	9.4	29.6	8.2	8.2	8.33	4.3505	4.51286	3.20163	1.2864	-0.840422	7.23174	0.00716259	1
ENSG00000264275	RN7SL753P	0	4	5	0	0	0	0	0	0	4.72937	-3.4399	7.22945	0.00717173	1
ENSG00000170421	KRT8	633.25	747.33	737.23	777.28	929.5	1004.3	9.91406	9.30891	9.60415	-0.357612	4.5783	7.22832	0.00717622	1
ENSG00000110717	NDUFS8	1305	1570	1667	1287	1191	1181.67	10.9278	10.3509	10.3309	0.309577	5.42324	7.22678	0.00718238	1
ENSG00000132017	DCAF15	1116	1340	1330	1028	1001.2	1030	10.2935	10.1254	10.007	0.305695	5.07304	7.22554	0.00718735	1
ENSG00000283646	LINC02009	8	0	2	0	0	0	1.58496	3.16993	0	4.8728	-3.39042	7.20968	0.00725114	1
ENSG00000112658	SRF	2020	2263	2156	1858	1708	1763	11.0895	10.9809	10.8603	0.271059	5.88681	7.20805	0.00725775	1
ENSG00000186795	KCNK18	1	2.2	4	0	0	0	0	1	0	4.42067	-3.63035	7.17095	0.00740936	1
ENSG00000260398	havana	11	8	10	2	6	0	3.32193	3.58496	1.58496	1.80158	-1.87287	7.1704	0.00741161	1
ENSG00000125952	MAX	1613.5	1934	1764	1599	1325.5	1413	10.8527	10.6569	10.6439	0.290897	5.59638	7.16425	0.00743708	1
ENSG00000165449	SLC16A9	1045.67	1022.83	935.2	816.5	692	873.2	9.73573	10.0316	9.67507	0.335509	4.68695	7.16411	0.00743764	1
ENSG00000179674	ARL14	20	26	51	49	52	71	6	4.39232	5.64386	-0.820705	0.67815	7.16171	0.00744761	1
ENSG00000122140	MRPS2	1843	2205	2403	1869	1742	1612	11.2544	10.8486	10.8688	0.301651	5.91344	7.15494	0.0074758	1
ENSG00000232754	havana	1	0	0	6	1	5	2.58496	1	2.80735	-3.18289	-2.94175	7.15476	0.00747654	1
ENSG00000260420	LINC02182	0	0	0	4	0	3	1.32193	0	2.32193	-4.36988	-3.32191	7.15357	0.00748147	1
ENSG00000154556	SORBS2	30.4	55.5	65.25	34.33	23	24.4	5.55459	4.97269	5.14282	0.884045	0.222682	7.14181	0.00753069	1
ENSG00000281202	LINC01097	0	0	0	3	1	3	0	0	2	-4.37412	-3.59741	7.13585	0.00755579	1
ENSG00000162344	FGF19	5	12	7	2	3	1	3.58496	2.58496	1.58496	1.9329	-2.01698	7.13337	0.00756624	1
ENSG00000289319	havana_tagene	15	26	13	4	3	13	3.45943	4	2.32193	1.42461	-1.27379	7.13321	0.00756692	1
ENSG00000178718	RPP25	907	952	943	759	760	735	10.0512	9.82655	9.56986	0.311064	4.71597	7.13116	0.00757559	1
ENSG00000251615	havana	34	49	33	19	25	17	4.70044	5.12928	4.32193	0.917274	-0.0998892	7.12703	0.00759305	1
ENSG00000153923	CLCA3P	0	0	0	3	1	3	1	0	2	-4.3741	-3.59717	7.12592	0.00759773	1
ENSG00000136718	IMP4	2130	2461	2497	2040	1814	2016.25	11.4222	11.0573	10.9951	0.271454	6.08145	7.12524	0.00760062	1
ENSG00000244694	PTCHD4	37.2	62	58.6	100.3	78.2	74.2	5.91289	5.2555	6.66249	-0.680322	1.06187	7.12316	0.00760946	1
ENSG00000290013	havana_tagene	0	0	0	1	2	4	0	0	1	-4.3752	-3.44017	7.11979	0.00762376	1
ENSG00000260979	USP7-AS1	7	9.2	9	2	4	1	3.45943	3	1.58496	1.79126	-1.8569	7.11945	0.00762523	1
ENSG00000238324	RN7SKP198	0	0	0	5	0	3	1	0	2.58496	-4.5526	-3.4406	7.11762	0.00763299	1
ENSG00000130766	SESN2	2712	3205	3083.5	2605.25	2529.25	2288	11.8154	11.4057	11.3478	0.274205	6.42657	7.11555	0.00764181	1
ENSG00000178951	ZBTB7A	362	421.2	420	324	293	298.6	8.51834	8.50383	8.3443	0.392173	3.39869	7.11327	0.00765155	1
ENSG00000231531	HINT1P1	536.5	526	487.5	613	602.5	755	9.66	9.07012	9.26209	-0.345575	4.20929	7.11005	0.00766528	1
ENSG00000008130	NADK	1714	1838	1929.5	1512.7	1389.5	1614.7	10.875	10.744	10.5639	0.279371	5.66487	7.10611	0.00768215	1
ENSG00000283360	havana	38.4	48.05	55.62	48.33	240.93	34.55	6.17393	5.30012	5.62439	-1.22019	1.12244	7.10379	0.00769212	1
ENSG00000212766	EWSAT1	4	4	3	0	1	0	1.58496	2.32193	0	3.06351	-3.08822	7.10214	0.00769918	1
ENSG00000090376	IRAK3	72	67	69.5	32.4	35.2	59.9	5.10434	6.18982	5.06178	0.711409	0.568921	7.09606	0.00772536	1
ENSG00000287419	havana_tagene	4	6	9	0	3	0	2.80735	2.32193	0	2.51795	-2.62522	7.09327	0.00773739	1
ENSG00000251526	LINC02435	0	0	0	4	4	0	1	0	2.32193	-4.58172	-3.39168	7.08488	0.00777371	1
ENSG00000259498	TPM1-AS	4	2	1	0	0	0	1.58496	2.32193	0	4.37866	-3.49033	7.08157	0.00778807	1
ENSG00000196092	PAX5	73.2	72	71.45	57.5	34	44	5.39232	6.21335	5.87036	0.676131	0.741655	7.07451	0.00781881	1
ENSG00000198756	COLGALT2	523	547	426	411	296	406.6	8.53528	9.03342	8.6865	0.42729	3.65639	7.07066	0.00783562	1
ENSG00000244926	ALKBH3-AS1	2	1	4	0	0	0	1.58496	1.58496	0	4.38222	-3.43954	7.06347	0.00786715	1
ENSG00000124749	COL21A1	22.15	18.3	43.23	48.5	43.8	60.88	5.18903	4.53294	5.62936	-0.865979	0.170866	7.05981	0.00788324	1
ENSG00000124193	SRSF6	30	35	52	27	22	14	5.55459	4.9542	4.80735	0.885713	0.0670186	7.04761	0.00793712	1
ENSG00000105364	MRPL4	1715.4	2175	2247	1804	1580	1595	11.2662	10.7452	10.8178	0.300048	5.85923	7.04017	0.00797016	1
ENSG00000226310	havana	9	11	19.2	33	24	25.33	5	3.32193	5.08746	-1.06397	-0.492195	7.03892	0.00797569	1
ENSG00000287493	havana_tagene	3	0	5	0	0	0	0	2	0	4.56736	-3.34414	7.03469	0.00799455	1
ENSG00000204021	LIPK	0	0	1	5	4	3	1	0	2.58496	-3.19355	-3.25197	7.01853	0.00806705	1
ENSG00000189275	LINC01164	4	3	6	10	25	7	4.64386	2.32193	3.45943	-1.68229	-1.43031	7.00945	0.00810806	1
ENSG00000165802	NSMF	1417	1652	1604	1291.5	1286	1259	10.7541	10.4696	10.3359	0.28186	5.44736	7.00775	0.00811577	1
ENSG00000256628	ZBTB11-AS1	129	150.5	155	128.5	84	86.5	7.55842	7.02237	7.01681	0.537544	1.99874	6.99805	0.00815986	1
ENSG00000182372	CLN8	2	3	2	0	0	0	0	1.58496	0	4.37961	-3.25387	6.99661	0.00816643	1
ENSG00000103257	SLC7A5	2432.5	3443.67	3185.33	2490.67	2517.53	2145.83	11.5325	11.2488	11.2829	0.33614	6.38533	6.99121	0.00819111	1
ENSG00000267699	havana	38	44	53	29.7	16	25.5	4.24793	5.2854	4.94017	0.922547	0.00636819	6.99109	0.00819163	1
ENSG00000228981	havana	1427.92	1869.23	1989.1	1604.95	1341.05	1175	11.2174	10.4807	10.6492	0.355766	5.64064	6.99004	0.00819646	1
ENSG00000168004	PLAAT5	0	7	2	0	0	0	0	0	0	4.72531	-3.54203	6.97742	0.00825446	1
ENSG00000135409	AMHR2	50	57	52	33	34	29	5.35755	5.67243	5.08746	0.722513	0.3987	6.97563	0.0082627	1
ENSG00000258975	havana	0	0	0	1	4	2	0	0	1	-4.39087	-3.65315	6.95838	0.00834273	1
ENSG00000258602	LINC01629	3	3	1	0	0	0	0	2	0	4.37845	-3.26752	6.95804	0.00834436	1
ENSG00000286339	havana_tagene	9	10	14	24	20	26	4.70044	3.32193	4.64386	-1.07574	-0.567032	6.9579	0.00834497	1
ENSG00000188937	NYX	0	0	0.2	4.2	0.2	6	1	0	2.37851	-4.26242	-3.1466	6.95729	0.00834785	1
ENSG00000135976	ANKRD36	1667.73	1633.65	1462.05	1813.8	1718.55	2321.78	11.0444	10.7045	10.8256	-0.295498	5.77461	6.95601	0.00835383	1
ENSG00000264958	ALOX12P1	0	0	0	2	1	4	0	0	1.58496	-4.37043	-3.65354	6.95523	0.00835748	1
ENSG00000167173	C15orf39	850	1136	1039	767	814	779	9.67596	9.73302	9.58496	0.354936	4.70684	6.95422	0.00836218	1
ENSG00000255036	SUGT1P4-STRA6LP-CCDC180	50	36	33	72	49	73	5.45943	5.67243	6.18982	-0.701596	0.562298	6.95116	0.00837649	1
ENSG00000236991	EDRF1-AS1	4	1	2	0	0	0	0	2.32193	0	4.37995	-3.65334	6.94701	0.00839594	1
ENSG00000270728	havana	4	2	1	0	0	0	0	2.32193	0	4.37861	-3.65336	6.9468	0.00839694	1
ENSG00000260695	havana	4	2	1	0	0	0	0	2.32193	0	4.37861	-3.65336	6.9468	0.00839694	1
ENSG00000256306	havana	2	4	1	0	0	0	0	1.58496	0	4.37827	-3.65337	6.94674	0.00839719	1
ENSG00000288906	havana_tagene	17	30	30	18	11	8	4.90689	4.16993	4.24793	1.04755	-0.508195	6.94127	0.00842293	1
ENSG00000104901	DKKL1	26	21	26	11	13	9	4.08746	4.75489	3.58496	1.13269	-0.888492	6.93738	0.00844126	1
ENSG00000123411	IKZF4	96.33	105.83	85	129	124	156	6.91886	6.60481	7.02237	-0.509586	1.81026	6.90945	0.00857416	1
ENSG00000196787	H2AC11	26	26	28	26	131	25	5.6865	4.75489	4.75489	-1.21228	0.416766	6.90681	0.00858682	1
ENSG00000135902	CHRND	0	1	1	3	5	8	1	0	2	-2.79335	-3.08653	6.90598	0.00859081	1
ENSG00000088836	SLC4A11	165	188	149	123	113	123.5	7.33092	7.37504	6.9542	0.479692	2.1684	6.8933	0.00865196	1
ENSG00000183161	FANCF	30	21	30	16	12	13	4.45943	4.9542	4.08746	0.975431	-0.624	6.88807	0.00867729	1
ENSG00000068120	COASY	1516	1827	1713	1421	1386	1350.5	10.9001	10.567	10.4737	0.279463	5.56905	6.88335	0.00870025	1
ENSG00000105447	GRWD1	2334	2487.2	2620	2106	2101	1981	11.5464	11.1892	11.041	0.262932	6.13849	6.8754	0.00873902	1
ENSG00000238120	LINC01589	0	5	3	0	0	0	0	0	0	4.56406	-3.5582	6.86815	0.00877456	1
ENSG00000212123	PRR22	49	104	117	62	47	56	6.39232	5.64386	5.97728	0.710331	1.1858	6.86132	0.00880812	1
ENSG00000210117	MT-TW	4	2	2	5	8	16	3.16993	2.32193	2.58496	-1.8079	-2.05043	6.85393	0.00884463	1
ENSG00000260959	havana	0	4	4	0	0	0	0	0	0	4.56548	-3.59657	6.84962	0.00886602	1
ENSG00000248343	havana	0	0	0	3	2	2	2	0	2	-4.38168	-3.49067	6.83838	0.00892195	1
ENSG00000226079	havana_tagene	5	0	3	0	0	0	0	2.58496	0	4.56497	-3.54204	6.82219	0.0090032	1
ENSG00000279499	havana	0	0	0	3	0	5	0	0	2	-4.54491	-3.54241	6.81959	0.00901634	1
ENSG00000105669	COPE	1405.17	1596.5	1752.67	1360.7	1281.5	1183	10.8304	10.4576	10.4112	0.310635	5.41468	6.81693	0.00902975	1
ENSG00000275710	havana	0	0	0	0	5	4	0	0	0	-4.73548	-3.38959	6.81082	0.00906072	1
ENSG00000111245	MYL2	3	4	5	1	0	0	0	2	1	3.19058	-3.29678	6.80963	0.00906677	1
ENSG00000239920	havana	71.8	54.13	59.8	35.6	31.1	48.9	5.6893	6.18587	5.19377	0.684434	0.556389	6.8084	0.00907302	1
ENSG00000287261	HPS1-AS1	43	52	52	30.33	30	29	5.52356	5.45943	4.96947	0.714366	0.366488	6.79578	0.00913737	1
ENSG00000136854	STXBP1	666.2	810.4	737.2	576	582.53	558.37	9.02467	9.38198	9.17243	0.363527	4.20476	6.78879	0.00917319	1
ENSG00000183862	CNGA2	0	3	5	0	0	0	0	0	0	4.56693	-3.59655	6.78084	0.00921416	1
ENSG00000288581	havana_tagene	0	5	3	0	0	0	0	0	0	4.56406	-3.5966	6.77929	0.00922213	1
ENSG00000131042	LILRB2	0	5	3	0	0	0	0	0	0	4.56406	-3.5966	6.77929	0.00922213	1
ENSG00000289561	havana_tagene	2.6	3	1	0	0	0	0	1.848	0	4.29788	-3.67669	6.77453	0.00924681	1
ENSG00000147160	AWAT2	0	1	0	6	2	3	2	0	2.80735	-3.0681	-2.94266	6.77409	0.00924909	1
ENSG00000287499	havana_tagene	0	0	0	1	4	2	2.32193	0	1	-4.3913	-3.39115	6.76659	0.00928803	1
ENSG00000231252	havana	3.33	13.9	6.25	22	10.45	30	3.87283	2.11437	4.52356	-1.38914	-1.23511	6.76564	0.00929294	1
ENSG00000163746	PLSCR2	25	24.2	9.4	8.4	8	6.5	2.73335	4.70044	3.23266	1.33697	-1.39954	6.75987	0.00932307	1
ENSG00000285918	havana	1	3	1	6	6	10	2	1	2.80735	-2.05967	-2.25512	6.75496	0.00934873	1
ENSG00000141682	PMAIP1	14106	12275	12073	9660	7908	13434	13.8098	13.7841	13.238	0.316913	8.45378	6.7487	0.00938158	1
ENSG00000229404	LINC00858	113.72	141.83	127.2	195.68	156.07	185.1	7.13955	6.84197	7.61971	-0.487766	2.17949	6.7332	0.00946347	1
ENSG00000126062	TMEM115	1123	1350	1383	1084	1008	1044	10.3707	10.1344	10.0835	0.296632	5.12597	6.72174	0.00952444	1
ENSG00000077348	EXOSC5	828.2	983	1052	777	791.25	702	10.3888	9.69558	9.60363	0.330995	4.81234	6.72148	0.00952583	1
ENSG00000229437	LINC00366	4	4	8	2	0	0	2.32193	2.32193	1.58496	2.79812	-2.80727	6.72002	0.00953367	1
ENSG00000169738	DCXR	1816	1971	2142	1776	1528	1585	11.1007	10.8273	10.7952	0.276927	5.75457	6.71969	0.00953544	1
ENSG00000163814	CDCP1	2.2	14	5	2	0	1	2	1.67807	1.58496	2.68651	-2.69851	6.70608	0.00960846	1
ENSG00000232992	AHCYP4	0	0	0	3	2.5	1	0	0	2	-4.28595	-3.68244	6.70412	0.00961905	1
ENSG00000110047	EHD1	636	772.2	702.2	581	541.2	545	9.64024	9.31515	9.18488	0.337753	4.30399	6.70082	0.00963687	1
ENSG00000231024	havana	4	3.5	2	0.2	0	0	0	2.32193	0.263034	4.15327	-3.25947	6.69285	0.00968001	1
ENSG00000174672	BRSK2	574	652	636	483	480	504	9.42836	9.16742	8.91886	0.34228	4.14923	6.69227	0.00968321	1
ENSG00000227053	MUC12-AS1	1	1	5	0	0	0	1	1	0	4.38366	-3.48986	6.69199	0.00968469	1
ENSG00000205592	MUC19	84	49	84	83	82	194.8	7.28725	6.40939	6.39232	-0.717206	1.71543	6.69006	0.00969522	1
ENSG00000071282	LMCD1	190	203	179	159	131	114	7.14975	7.57743	7.32193	0.497509	2.27323	6.68234	0.00973725	1
ENSG00000214269	LGMNP1	38	42.5	43	28	24	18	5.08746	5.2854	4.85798	0.812269	-0.093241	6.67066	0.00980128	1
ENSG00000105671	DDX49	1785	1994	2098	1743	1542	1579.2	11.1978	10.8025	10.7682	0.271251	5.78817	6.66979	0.00980608	1
ENSG00000236540	havana	6	12	1	1	0	1	1	2.80735	1	3.04129	-2.83579	6.66502	0.00983234	1
ENSG00000165724	ZMYND19	1168	1208	1276	1025	946	1012	10.6475	10.1911	10.0028	0.290763	5.12202	6.65115	0.00990917	1
ENSG00000227227	havana	3.5	12.4	1	0	1.2	1	2.80735	2.16993	0	2.7504	-2.62293	6.64693	0.00993269	1
ENSG00000130312	MRPL34	774	776	898.5	699	610	646	10.1059	9.59805	9.45121	0.323741	4.55839	6.64692	0.00993272	1
ENSG00000237861	havana	4.5	2.5	1.5	11	5	13	3.08746	2.45943	3.58496	-1.72375	-2.05087	6.64515	0.0099426	1
ENSG00000248572	EGFLAM-AS2	0	0	0	4	4	0	0	0	2.32193	-4.58272	-3.48919	6.63959	0.00997369	1
ENSG00000103266	STUB1	1847	2006	2147	1765	1632	1556	11.2228	10.8517	10.7863	0.273939	5.81529	6.6325	0.0100134	1
ENSG00000245729	LINC02226	0	0.2	9.4	0	0	0	1	0	0	4.82489	-3.40992	6.63043	0.0100251	1
ENSG00000075461	CACNG4	15	47	30	14.6	15	12	3.58496	4	3.96347	1.134	-0.588413	6.60726	0.0101564	1
ENSG00000123064	DDX54	2027	2695	2512	2057	1915	1977	11.3597	10.9858	11.007	0.280343	6.06291	6.60595	0.0101639	1
ENSG00000100726	TELO2	643	810	836	629.2	580	594	9.97298	9.33092	9.29967	0.342526	4.44815	6.60129	0.0101905	1
ENSG00000272209	havana	11	16	18	7	7	4	3.58496	3.58496	3	1.30132	-1.51469	6.60018	0.0101969	1
ENSG00000164393	ADGRF2	5	7	8	2	1	1.5	2	2.58496	1.58496	2.06854	-2.6669	6.58712	0.0102719	1
ENSG00000160973	FOXH1	4	22	8	6	2	2	4.24793	2.32193	2.80735	1.7279	-1.46173	6.58404	0.0102897	1
ENSG00000125912	NCLN	1356	1763	1886	1339	1321	1399	10.7566	10.4062	10.388	0.301203	5.50878	6.57983	0.010314	1
ENSG00000124659	TBCC	585	709	762	552	532	536	9.47776	9.19476	9.11114	0.342009	4.213	6.57931	0.0103171	1
ENSG00000008196	TFAP2B	0	6	2	0	0	0	0	0	0	4.56259	-3.59662	6.57064	0.0103675	1
ENSG00000181656	GPR88	1	1	5	10	6	10	3.58496	1	3.45943	-1.83729	-1.99864	6.56956	0.0103738	1
ENSG00000229609	LINC01079	6	2	0	0	0	0	0	2.80735	0	4.56078	-3.59665	6.56928	0.0103754	1
ENSG00000231255	havana	4	3	0	0	0	0	0	2.32193	0	4.37703	-3.54278	6.56896	0.0103773	1
ENSG00000142546	NOSIP	1352.9	1514	1644.2	1176	1209.33	1258.5	10.9894	10.4029	10.2009	0.306508	5.40771	6.56805	0.0103825	1
ENSG00000042304	C2orf83	0	1	1	2	6	6.4	1.58496	0	1.58496	-2.65012	-2.82487	6.56467	0.0104023	1
ENSG00000283063	TRBV6-2	0	0	0	2	0	6	0	0	1.58496	-4.54051	-3.59702	6.56199	0.010418	1
ENSG00000143882	ATP6V1C2	28	32	28	39.2	62	47	5.20945	4.85798	5.32912	-0.755625	0.297527	6.56189	0.0104186	1
ENSG00000253526	havana	0	0	0	1	0	8	0	0	1	-4.69691	-3.54256	6.56125	0.0104223	1
ENSG00000217801	havana	19	24	32.4	39	50	39.45	6.18982	4.32193	5.32193	-0.769859	0.36302	6.5573	0.0104455	1
ENSG00000231434	HSP90AA3P	1670.67	1338	1234.83	1474	1704.5	2180.17	11.1198	10.7071	10.5265	-0.335776	5.64471	6.55704	0.010447	1
ENSG00000110448	CD5	0	0	0	4	3	0	0	0	2.32193	-4.39415	-3.49055	6.55428	0.0104632	1
ENSG00000141522	ARHGDIA	3010	3904	4160	3010	3132	2907	11.7748	11.556	11.556	0.288135	6.61741	6.55337	0.0104686	1
ENSG00000143355	LHX9	133	127	130	86	95	98	6.93074	7.06609	6.44294	0.480819	1.73193	6.54612	0.0105113	1
ENSG00000285693	havana	144.2	139	135	84	103	112	7.19967	7.1819	6.40939	0.48204	1.91685	6.53816	0.0105584	1
ENSG00000260785	CASC17	1.33	24	7	2	3	1	1	1.22033	1.58496	2.35193	-2.3742	6.53679	0.0105666	1
ENSG00000160404	TOR2A	328	411	423	314	277	295	8.67596	8.36194	8.29921	0.390086	3.36388	6.53652	0.0105682	1
ENSG00000070423	RNF126	371	582	625	424	400	334	9.38154	8.53916	8.73132	0.442346	3.84772	6.53008	0.0106065	1
ENSG00000130402	ACTN4	3549	4284	4534.5	3472.8	3424	3344.2	11.8762	11.7936	11.7623	0.269771	6.78924	6.52699	0.010625	1
ENSG00000229097	CALM2P2	179.33	169.83	163.83	215.5	194.67	285.5	8.18403	7.4945	7.75822	-0.436526	2.69771	6.52042	0.0106643	1
ENSG00000288098	havana	42.88	44.88	43.5	30.28	8.8	28.2	4.03826	5.45549	4.96717	0.968036	-0.308439	6.51002	0.0107268	1
ENSG00000007376	RPUSD1	650	824	845	668	587	557	9.94251	9.34651	9.38586	0.353305	4.4418	6.50765	0.0107411	1
ENSG00000260070	havana	1	0	0	3	6	3	0	1	2	-3.20138	-3.34183	6.50288	0.01077	1
ENSG00000133316	WDR74	1745	1884	1976.5	1586	1491	1614	11.1611	10.7698	10.6321	0.255991	5.75569	6.49532	0.0108159	1
ENSG00000283413	havana	1	2	3	0	0	0	1	1	0	4.17035	-3.59768	6.49028	0.0108466	1
ENSG00000256915	havana	2	8	9	0.2	1	2	2	1.58496	0.263034	2.44843	-2.48855	6.4885	0.0108575	1
ENSG00000279047	PCDHB1-AS1	2	1	6	0.2	0	0	2.32193	1.58496	0.263034	4.08297	-3.28882	6.48576	0.0108742	1
ENSG00000237452	MEIOSIN	45	54	59	40.33	29	25	5.35755	5.52356	5.36912	0.739564	0.29373	6.48363	0.0108873	1
ENSG00000286616	havana_tagene	0	1	1	3	3	8	3	0	2	-2.60119	-2.68619	6.47575	0.0109356	1
ENSG00000259956	RBM15B	2851	3172	2997	2643	2499	2453	11.633	11.4778	11.3685	0.245322	6.38186	6.47357	0.010949	1
ENSG00000214252	AZGP1P2	0	0	0	1	2	3	0	0	1	-4.16774	-3.59738	6.47137	0.0109626	1
ENSG00000236028	havana	7	7	8	17	14	17	5.04439	3	4.16993	-1.11345	-0.825116	6.4628	0.0110156	1
ENSG00000132640	BTBD3	1695	1874	1829	1621	1354	1514	11.0661	10.7279	10.6636	0.26548	5.69841	6.45749	0.0110486	1
ENSG00000196542	SPTSSB	46	65	44	38	26	29	5.85798	5.55459	5.2854	0.733343	0.40715	6.45647	0.0110549	1
ENSG00000256597	LINC02393	0	4.5	2	0	0	0	1	0	0	4.27788	-3.51662	6.45243	0.0110801	1
ENSG00000170412	GPRC5C	209	235	246	151	193	159	7.97154	7.71425	7.24793	0.450955	2.58858	6.44944	0.0110987	1
ENSG00000244879	GABPB1-AS1	1133	995	1020.5	840	662	969	9.91886	10.1472	9.71596	0.352879	4.84484	6.43778	0.0111718	1
ENSG00000176988	FMR1NB	11	1.25	12.25	3.6	0.4	0	1.37851	3.58496	2.20163	2.51369	-2.61718	6.43703	0.0111765	1
ENSG00000198744	MTCO3P12	7213.83	8274.5	8040.33	7410.33	5866.83	6470.17	13.1386	12.8167	12.8555	0.252179	7.79295	6.43702	0.0111766	1
ENSG00000128652	HOXD3	292	269	263	383.75	314	387	8.87267	8.19476	8.58778	-0.395989	3.48885	6.43433	0.0111935	1
ENSG00000237654	havana	2	5	5	0	0	1	0	1.58496	0	3.1958	-3.34214	6.43327	0.0112002	1
ENSG00000177303	CASKIN2	393	561	476	371	361	354	8.89482	8.62205	8.53916	0.39414	3.67868	6.43119	0.0112133	1
ENSG00000273507	havana	49	40	54	29.8	30.2	28	5.98185	5.64386	4.94486	0.696204	0.451592	6.42827	0.0112318	1
ENSG00000175772	LINC01106	345.33	336.83	342.82	292.42	241.03	255.57	8.64908	8.436	8.19682	0.375996	3.28509	6.42705	0.0112395	1
ENSG00000226900	havana_tagene	6.8	6	10	15	22	15	4.01792	2.96347	4	-1.18249	-1.14891	6.41476	0.0113176	1
ENSG00000235056	havana	2	1	4	0	0	0	0	1.58496	0	4.38255	-3.4895	6.41432	0.0113204	1
ENSG00000121671	CRY2	547.6	585	614	447	444	480.33	8.79442	9.09961	8.80735	0.347842	3.88857	6.41198	0.0113353	1
ENSG00000176973	FAM89B	54	80	74	43	57	29	6.2854	5.78136	5.45943	0.679204	0.935221	6.4099	0.0113486	1
ENSG00000249328	havana	101	91.6	84	58.2	52	78	6.45943	6.67243	5.88753	0.556304	1.21488	6.40277	0.0113942	1
ENSG00000144834	TAGLN3	9	11	5	2	1	3	3.58496	3.32193	1.58496	1.99851	-2.16788	6.40219	0.011398	1
ENSG00000100142	POLR2F	2529.4	2596	2613.8	2230.87	2132.5	2135.4	11.7342	11.3051	11.124	0.249659	6.22437	6.39977	0.0114135	1
ENSG00000132361	CLUH	1230	1801	1810	1292	1257	1323	10.7381	10.2656	10.3365	0.321024	5.46926	6.39963	0.0114144	1
ENSG00000177700	POLR2L	1525	2270	2529	1823	1598	1489	11.1997	10.5755	10.8329	0.362687	5.80341	6.39887	0.0114193	1
ENSG00000248551	havana	7	8	2	0	2	0	0	3	0	2.86704	-3.0473	6.39366	0.0114528	1
ENSG00000167394	ZNF668	189	247	222.2	146	189.2	132.7	8.13083	7.56986	7.19967	0.484786	2.56785	6.39286	0.011458	1
ENSG00000198938	MT-CO3	97034.3	108822	108714	99201.3	82597.8	82833.2	16.832	16.5662	16.5981	0.247367	11.5172	6.3921	0.0114629	1
ENSG00000015413	DPEP1	20	5	24	5	5.5	7.2	3.16993	4.39232	2.58496	1.453	-1.37114	6.38939	0.0114805	1
ENSG00000130706	ADRM1	2489	3135	3113	2458	2410	2303	11.8416	11.2819	11.2639	0.282046	6.35908	6.38921	0.0114816	1
ENSG00000251015	SLC25A30-AS1	6	1	1	0	0.2	0	2.32193	2.80735	0	3.91297	-3.20244	6.38584	0.0115034	1
ENSG00000167778	SPRYD3	440	434	512	378.4	338	355	8.79442	8.78463	8.56758	0.37027	3.55508	6.38361	0.0115179	1
ENSG00000109339	MAPK10	305.73	314.53	296.95	252.08	196.22	250.07	8.13299	8.26083	7.98345	0.393863	2.9603	6.38278	0.0115233	1
ENSG00000231830	havana	11	4	4	1	2	1	2.80735	3.58496	1	2.14736	-2.27996	6.37458	0.0115766	1
ENSG00000128283	CDC42EP1	1119	1736	1833	1231	1310	1096	10.9129	10.1293	10.2668	0.361606	5.46806	6.36991	0.0116072	1
ENSG00000178695	KCTD12	5553	5921	5351	4664	3932	5402	12.6653	12.4393	12.1877	0.267855	7.35983	6.36889	0.0116138	1
ENSG00000260018	MBTPS1-DT	14	18	23	8	10	8	5.04439	3.90689	3.16993	1.06833	-0.714396	6.35406	0.0117113	1
ENSG00000251294	havana	0	2.2	5	0	0	0	0	0	0	4.42233	-3.61924	6.34788	0.0117521	1
ENSG00000239474	KLHL41	9	8	3	12	15	27	3.45943	3.32193	3.70044	-1.41325	-1.31554	6.34763	0.0117538	1
ENSG00000288986	havana_tagene	0	0	0	0	1	8	0	0	0	-4.70128	-3.39202	6.34716	0.0117569	1
ENSG00000184845	DRD1	0	0	1	1	2	8	4.24793	0	1	-3.05561	-2.42093	6.34476	0.0117729	1
ENSG00000080561	MID2	1479.6	1578.2	1535	1402	1104.7	1290.85	10.6573	10.532	10.4543	0.274375	5.41085	6.3404	0.0118018	1
ENSG00000125046	SSUH2	29	34.2	43.25	23.73	17.33	17.08	4.60881	4.90689	4.62819	0.867546	-0.186923	6.33899	0.0118112	1
ENSG00000000005	TNMD	7	1	10	0	2	0	1.58496	3	0	2.95202	-2.9379	6.33512	0.011837	1
ENSG00000241158	ADAMTS9-AS1	3	0	4	0	0	0	1	2	0	4.38279	-3.59699	6.33068	0.0118667	1
ENSG00000287708	havana_tagene	0.5	0	0.2	5	1	5.9	2.16993	0.584963	2.58496	-3.52758	-3.19752	6.32549	0.0119015	1
ENSG00000279419	havana	0	0	0	1	3	2	0	0	1	-4.17586	-3.65391	6.31722	0.0119571	1
ENSG00000156127	BATF	3	0	4	0	0	0	0	2	0	4.3828	-3.59661	6.31144	0.0119961	1
ENSG00000259397	havana	7.67	4	8.33	1	0.67	2.67	2.66221	3.11603	1	2.12115	-2.59654	6.30391	0.0120472	1
ENSG00000188229	TUBB4B	7591.18	8317.72	9281.15	7373.9	6933.07	6911.75	13.1613	12.8903	12.8484	0.245552	7.84578	6.30381	0.0120479	1
ENSG00000099795	NDUFB7	1148	1391	1602.5	1084	994	1226	10.9204	10.1662	10.0835	0.3275	5.3246	6.29747	0.012091	1
ENSG00000283703	VSIG10L2	2	3	1	0	0	0	1	1.58496	0	4.16782	-3.65379	6.29739	0.0120916	1
ENSG00000248740	LINC02428	5	18.2	26.4	5.6	5	5.4	3.39232	2.58496	2.72247	1.61198	-1.61897	6.29711	0.0120935	1
ENSG00000227591	HSD11B1-AS1	7	11	10	30	16	16	4.45943	3	4.9542	-1.13826	-0.947373	6.29488	0.0121088	1
ENSG00000234379	HMGB1P48	0	0	0	3	4	0	0	0	2	-4.4001	-3.65302	6.29057	0.0121382	1
ENSG00000171903	CYP4F11	1	3	2	0	0	0	0	1	0	4.16904	-3.65339	6.28414	0.0121823	1
ENSG00000220913	havana	0	0	0	3	1	2	0	0	2	-4.16632	-3.71245	6.27569	0.0122405	1
ENSG00000237743	FBP2P1	0	0	0	2	1	3	0	0	1.58496	-4.16278	-3.71252	6.27453	0.0122486	1
ENSG00000245330	DEPTOR-AS1	1	4	1	0	0	0	2.80735	1	0	4.16763	-3.25558	6.27377	0.0122538	1
ENSG00000250596	havana	4	0	3	0	0	0	0	2.32193	0	4.38147	-3.65331	6.27155	0.0122692	1
ENSG00000196611	MMP1	0	4	3	0	0	0	0	0	0	4.38068	-3.65332	6.27108	0.0122725	1
ENSG00000179142	CYP11B2	0	0	0	4	0	3	0	0	2.32193	-4.36734	-3.65356	6.27103	0.0122728	1
ENSG00000130147	SH3BP4	698	726	696.2	578	573	519	9.5157	9.44915	9.17742	0.340424	4.23026	6.27033	0.0122776	1
ENSG00000240152	LINC02271	4	3	0	0	0	0	0	2.32193	0	4.37685	-3.65339	6.26881	0.0122882	1
ENSG00000232465	havana	1	3	2	0	0	0	0	1	0	4.16904	-3.71238	6.26837	0.0122912	1
ENSG00000103326	CAPN15	723	1026	1004	658	708	790	9.68825	9.49985	9.36413	0.352055	4.58927	6.26829	0.0122918	1
ENSG00000250855	havana	3	2	1	0	0	0	0	2	0	4.16799	-3.7124	6.268	0.0122938	1
ENSG00000185070	FLRT2	93	148	135	226	128	208	5.42626	6.55459	7.82655	-0.574818	1.82532	6.26083	0.0123437	1
ENSG00000112578	BYSL	2165.2	2342	2380	2000.5	1865	1943	11.31	11.081	10.9669	0.244134	6.00153	6.26063	0.0123451	1
ENSG00000007171	NOS2	181.5	193.5	219	146	140.5	153.5	7.44294	7.51175	7.19967	0.431917	2.35266	6.25689	0.0123711	1
ENSG00000234787	LINC00458	4	1	1.4	0	0	0	1.58496	2.32193	0	4.25657	-3.57539	6.24463	0.012457	1
ENSG00000254604	havana	14	21.75	21.6	9	8.2	7	2.39232	3.90689	3.32193	1.23026	-1.23308	6.24321	0.012467	1
ENSG00000130881	LRP3	647	897	879.5	652.4	662	586	9.91169	9.33985	9.35182	0.346859	4.50008	6.2408	0.012484	1
ENSG00000185085	INTS5	632	741	759	561	595	527	9.65821	9.30606	9.13443	0.33716	4.2641	6.23957	0.0124927	1
ENSG00000170604	IRF2BP1	544	604	740	443	555	456	9.64024	9.09011	8.79442	0.371875	4.1395	6.23229	0.0125441	1
ENSG00000041982	TNC	142	154	146	112	102	85	6	7.15987	6.82018	0.559115	1.75141	6.23037	0.0125578	1
ENSG00000100426	ZBED4	1238	1326	1382	1019	1047	1153	10.1421	10.275	9.99435	0.292928	5.1364	6.2295	0.0125639	1
ENSG00000164588	HCN1	3.8	35.2	51.2	16.9	5.1	8.4	2.89724	2.26303	4.16189	1.56385	-1.03459	6.22112	0.0126235	1
ENSG00000251165	F11-AS1	11.6	13.62	29.67	7.03	9.7	3.67	2.87381	3.65535	3.0054	1.40566	-1.487	6.22017	0.0126303	1
ENSG00000228784	LINC00954	7	0	1	0	0	0	0	3	0	4.56236	-3.59662	6.20473	0.0127409	1
ENSG00000266980	havana	7	0	1	0	0	0	0	3	0	4.56236	-3.59662	6.20473	0.0127409	1
ENSG00000184856	LINC00308	4	4	3	0	1	0	1	2.32193	0	3.06157	-3.34245	6.19976	0.0127768	1
ENSG00000163914	RHO	0	0	0	4	3	0	0	0	2.32193	-4.39499	-3.54312	6.19677	0.0127983	1
ENSG00000187855	ASCL4	3	4	3	0	1	0	1.58496	2	0	2.9303	-3.16923	6.19446	0.0128151	1
ENSG00000181220	ZNF746	1573.83	1827.75	1767.25	1469.5	1421.83	1413.5	10.8875	10.621	10.5221	0.261433	5.60752	6.18645	0.0128732	1
ENSG00000237004	ZNRF2P1	46.33	57.08	68.13	32.2	22.45	46.73	5.56529	5.56468	5.05311	0.762683	0.571375	6.18372	0.0128931	1
ENSG00000167182	SP2	617	794	742	567.2	551	569	9.28309	9.27146	9.15026	0.349806	4.26064	6.17928	0.0129255	1
ENSG00000234170	LINC02645	5	6.2	12	2	2	1.2	1.67807	2.58496	1.58496	2.08265	-2.66213	6.17576	0.0129512	1
ENSG00000259582	havana	0	2	5	0	0	0	1	0	0	4.38383	-3.59697	6.17536	0.0129542	1
ENSG00000226706	havana	1	4	1	0	0	0	1	1	0	4.16758	-3.59712	6.17384	0.0129653	1
ENSG00000224778	CENPIP1	2	5	0	0	0	0	0	1.58496	0	4.3764	-3.64188	6.17361	0.012967	1
ENSG00000260288	havana	20.25	21.25	24.7	11	5	15.5	4.10182	4.40939	3.58496	1.06874	-0.922944	6.17014	0.0129924	1
ENSG00000152404	CWF19L2	3409.45	3037	2991.33	3619.4	3448.15	4071	12.0557	11.7357	11.8219	-0.239073	6.70169	6.16798	0.0130083	1
ENSG00000260999	havana	2.5	7	2.6	0.33	0.83	0	1.1375	1.80735	0.411426	3.03355	-3.24961	6.16769	0.0130104	1
ENSG00000126903	SLC10A3	322	334	404	312	228	267	8.64024	8.33539	8.29002	0.39392	3.25742	6.16762	0.013011	1
ENSG00000249306	LINC01411	264.87	248.1	265.87	377.98	289	334.82	9.52254	8.05458	8.56598	-0.3631	3.63087	6.16411	0.0130368	1
ENSG00000204584	ensembl_havana	1	8	1	24	9	8	3.45943	1	4.64386	-2.00191	-1.76107	6.16128	0.0130577	1
ENSG00000146352	CLVS2	241	192	198	154	115	189	7.42626	7.91886	7.27612	0.46581	2.39662	6.15756	0.0130852	1
ENSG00000165684	SNAPC4	925	1153	1128.03	893	822.2	889	10.2246	9.85487	9.80413	0.298915	4.92404	6.15507	0.0131036	1
ENSG00000226716	havana	1	0	7	0	0	0	0	1	0	4.57044	-3.49061	6.15481	0.0131056	1
ENSG00000027847	B4GALT7	621	667	574	513	490	483	9.25385	9.28077	9.00562	0.322465	4.05989	6.15461	0.013107	1
ENSG00000173486	FKBP2	0	5	2	0	0	0	0	0	0	4.37912	-3.59667	6.15276	0.0131207	1
ENSG00000198178	CLEC4C	0	0	0	6	1	0	1.58496	0	2.80735	-4.38426	-3.42119	6.14863	0.0131514	1
ENSG00000104853	CLPTM1	1365	1555.6	1544	1250.5	1272	1139.73	10.2819	10.4157	10.2894	0.28181	5.27683	6.14086	0.0132093	1
ENSG00000204694	OR11A1	0	3	4	0	0	0	1.58496	0	0	4.38227	-3.54283	6.14055	0.0132116	1
ENSG00000201801	RNU5E-4P	0	0	0	0	10	0	0	0	0	-4.9194	-3.48858	6.13726	0.0132362	1
ENSG00000201822	RNA5SP149	0	0	0	0	10	0	0	0	0	-4.9194	-3.48858	6.13726	0.0132362	1
ENSG00000225439	BOLA3-DT	328	417.25	418	317	280	289	8.07146	8.36194	8.31288	0.391166	3.25638	6.13668	0.0132406	1
ENSG00000161179	YDJC	1079	1366	1513	1188	1000	995	10.8588	10.0768	10.2155	0.312769	5.29167	6.1359	0.0132464	1
ENSG00000225391	NHEG1	2	4	0	0	0	0	1	1.58496	0	4.16628	-3.54321	6.13379	0.0132622	1
ENSG00000177614	PGBD5	853.4	856	792.6	698.2	637.2	697.2	10.0076	9.73877	9.44956	0.29844	4.59833	6.13325	0.0132663	1
ENSG00000211777	TRAV3	0	0	0	2	3	1	1.58496	0	1.58496	-4.17999	-3.5973	6.13197	0.0132759	1
ENSG00000261359	PYCARD-AS1	9	9	9	1	2	5	3.16993	3.32193	1	1.71461	-2.18857	6.12041	0.013363	1
ENSG00000100034	PPM1F	2064	2188	2289	1884.2	1754.7	1883	11.1743	11.0119	10.8805	0.243245	5.91079	6.11243	0.0134234	1
ENSG00000287442	havana_tagene	0	5	2	0	0	0	0	0	0	4.37911	-3.65335	6.11214	0.0134256	1
ENSG00000109929	SC5D	5537	5329.8	4959	6375.83	5320.5	7060.7	13.1583	12.4351	12.6386	-0.243259	7.6155	6.11163	0.0134295	1
ENSG00000163586	FABP1	5	2	0	0	0	0	0	2.58496	0	4.37696	-3.65338	6.11049	0.0134382	1
ENSG00000197176	LINC02291	1	9.2	3	0	0	1.2	1.58496	1	0	3.13021	-3.06562	6.10995	0.0134423	1
ENSG00000165325	DEUP1	18.2	14.4	10.6	7	5.4	5.25	3.16993	4.26303	3	1.27207	-1.60885	6.10898	0.0134497	1
ENSG00000286603	havana_tagene	0	0	0	2	0	5	0	0	1.58496	-4.35902	-3.65369	6.10409	0.0134869	1
ENSG00000233654	NEMP2-DT	29.5	35	39	20.5	17.5	18	4.70044	4.93074	4.42626	0.880784	-0.2252	6.09328	0.0135697	1
ENSG00000173621	LRFN4	256	278	337	228	217	219	8.64386	8.00562	7.8392	0.389877	3.09614	6.08108	0.0136637	1
ENSG00000271857	havana	7	2	4	0	2	0	2.80735	3	0	2.49648	-2.5994	6.08076	0.0136662	1
ENSG00000179041	RRS1	369	510	561	364	378	359	8.9542	8.53138	8.51175	0.384684	3.6862	6.07952	0.0136758	1
ENSG00000286064	havana	0	0	0	1	1	4	2	0	1	-4.15853	-3.48139	6.07796	0.0136879	1
ENSG00000136235	GPNMB	57	48	47	57	85	92	6.2854	5.85798	5.85798	-0.623103	0.912153	6.0774	0.0136922	1
ENSG00000244464	havana	2	7.4	2.4	0	0	1	1	1.58496	0	3.17043	-3.27885	6.06108	0.0138193	1
ENSG00000251453	HAUS1P1	45	45	39.5	65.17	54	84	6.60481	5.52356	6.04811	-0.645675	0.859083	6.05192	0.0138912	1
ENSG00000077327	SPAG6	155	199	169	278.2	191	244	7.13955	7.2854	8.12516	-0.446283	2.39653	6.04997	0.0139065	1
ENSG00000149634	SPATA25	12	14	12	4	7	3	3.16993	3.70044	2.32193	1.41102	-1.58715	6.04253	0.0139652	1
ENSG00000259869	havana	1	1	2	4	4	10	2.58496	1	2.32193	-2.069	-2.30194	6.03804	0.0140008	1
ENSG00000213373	LINC00671	9	0	4	0	1	0	1.58496	3.32193	0	3.29371	-3.01134	6.03741	0.0140058	1
ENSG00000272112	havana	0	5	2	0	0	0	0	0	0	4.3791	-3.54336	6.0334	0.0140377	1
ENSG00000088256	GNA11	1354	1493	1549	1268.5	1163	1220	10.6032	10.4041	10.31	0.2663	5.35113	6.02897	0.014073	1
ENSG00000234919	LINC01827	0	0	0	0	2	5	0.263034	0	0	-4.36961	-3.48136	6.01999	0.0141447	1
ENSG00000144452	ABCA12	76	60.8	82	109.5	74	136	7.6453	6.26679	6.7879	-0.540021	1.90059	6.01983	0.014146	1
ENSG00000107249	GLIS3	118	132.8	129.67	190.25	146.6	179.9	6.9847	6.89482	7.57932	-0.440881	2.03639	6.01707	0.0141682	1
ENSG00000160993	ALKBH4	525.2	548	573	451.2	397	466.2	9.36413	9.03947	8.82082	0.324786	3.966	6.01706	0.0141682	1
ENSG00000232555	havana	56.3	59.6	72.75	76.43	91.05	109.6	6.51728	5.84046	6.27482	-0.553385	1.22435	6.01417	0.0141915	1
ENSG00000255267	LINC02687	2	1	0	5	8	4	0	1.58496	2.58496	-2.38239	-2.90345	6.00765	0.014244	1
ENSG00000105732	ZNF574	391	481	508	318	401	337	8.89785	8.61471	8.31741	0.381139	3.62959	6.00488	0.0142663	1
ENSG00000140522	RLBP1	0	0	0	1	1	4	0	0	1	-4.15826	-3.65359	6.00292	0.0142822	1
ENSG00000104899	AMH	212	391	438	208	233	292	8.09276	7.73471	7.70736	0.507836	3.08428	5.99846	0.0143183	1
ENSG00000065717	TLE2	38.2	35.4	55.45	87.2	60.2	54	6.36457	5.29278	6.46271	-0.642546	0.91291	5.99598	0.0143385	1
ENSG00000174501	ANKRD36C	1064.9	1069.33	982.93	1138.91	1141.68	1547.96	10.4725	10.0579	10.1547	-0.294496	5.15734	5.98785	0.0144048	1
ENSG00000170365	SMAD1	798	867.5	811.5	675	597	744	9.8857	9.64205	9.40088	0.297787	4.55248	5.98562	0.014423	1
ENSG00000261520	DLGAP1-AS5	2	6	4	1	0	0	0	1.58496	1	3.18973	-3.25171	5.98431	0.0144337	1
ENSG00000133265	HSPBP1	1200	1379	1524	1134	1188	1006	10.6339	10.23	10.1485	0.297516	5.23826	5.98251	0.0144485	1
ENSG00000126561	STAT5A	51	47	45	41	22	23	5.30378	5.70044	5.39232	0.729959	0.271064	5.98226	0.0144505	1
ENSG00000175718	RBMXL3	1	4	1	0	0	0	0	1	0	4.16748	-3.71241	5.97983	0.0144704	1
ENSG00000137936	BCAR3	438.6	495.05	386.45	363.95	331	336.2	8.70805	8.78005	8.51156	0.353673	3.53484	5.97876	0.0144791	1
ENSG00000143278	F13B	6.5	23.2	13	4	3	9	3.70044	2.90689	2.32193	1.40148	-1.32636	5.97049	0.0145472	1
ENSG00000141497	ZMYND15	1	2	2	6	12	3	3.80735	1	2.80735	-2.011	-2.19222	5.96387	0.014602	1
ENSG00000286465	havana_tagene	0	0	0	3	1	2	0	0	2	-4.16588	-3.54408	5.96079	0.0146275	1
ENSG00000196110	ZNF699	270	246	222	191	162	201.5	8.15482	8.08215	7.58496	0.412348	2.84364	5.95872	0.0146446	1
ENSG00000289326	havana_tagene	8	2.2	1	0	1	0	1.58496	3.16993	0	3.08446	-3.08045	5.95359	0.0146874	1
ENSG00000198468	FLVCR1-DT	75	108	77	131	135	106	6.93074	6.24793	7.04439	-0.52185	1.72087	5.94728	0.01474	1
ENSG00000149380	P4HA3	14.2	13.83	18.8	26.6	32.4	26.2	4.87774	3.926	4.7866	-0.862287	-0.287545	5.94168	0.0147869	1
ENSG00000182578	CSF1R	3.53	6.83	3.28	23.03	17.2	3.2	3.41684	2.17951	4.58676	-1.65998	-1.66834	5.93947	0.0148055	1
ENSG00000203650	LINC01285	44	53.2	37	96.4	49.5	73	6.03562	5.49185	6.60585	-0.702539	0.746305	5.93517	0.0148416	1
ENSG00000005100	DHX33	856	942.5	851	727	618	745	9.53138	9.74315	9.50779	0.342426	4.58596	5.9338	0.0148532	1
ENSG00000271040	TMEM242-DT	44	51	43	32	27	26	5.88264	5.49185	5.04439	0.694537	0.31091	5.93324	0.0148579	1
ENSG00000160214	RRP1	1873	2134	2242	1781	1736.2	1728	11.3136	10.8719	10.7993	0.250438	5.91581	5.9322	0.0148666	1
ENSG00000125970	RALY	2537.5	2694	2685	2260	2061	2415.5	11.5278	11.3098	11.1427	0.232975	6.21491	5.93064	0.0148799	1
ENSG00000273112	havana	4	3.9	6.2	6	36.7	5	2.58496	2.32193	2.80735	-1.76316	-1.68322	5.93041	0.0148818	1
ENSG00000239437	RN7SL752P	0	0	0.8	0.2	14.45	0.6	1.26303	0	0.263034	-3.79839	-3.12336	5.92987	0.0148864	1
ENSG00000280893	havana	2	10	1	1	0	0	0	1.58496	1	3.29892	-2.90719	5.92801	0.014902	1
ENSG00000254979	havana	8	7	2	0	2	1	2	3.16993	0	2.36384	-2.80565	5.92788	0.0149032	1
ENSG00000135447	PPP1R1A	50	54	52	62	86	83	6.35755	5.67243	5.97728	-0.568216	1.10855	5.92717	0.0149091	1
ENSG00000163931	TKT	4218	5514	5302	4150	4345.5	4043	12.4136	12.0427	12.0192	0.258295	7.13478	5.92441	0.0149325	1
ENSG00000157240	FZD1	347	305	313	261	219	263	8.56224	8.44294	8.03342	0.377099	3.1508	5.92281	0.0149461	1
ENSG00000126254	RBM42	1658	1985	2029	1550	1618	1536	11.0921	10.6961	10.599	0.266905	5.70996	5.92024	0.0149679	1
ENSG00000171843	MLLT3	1981.2	1855	1820.4	2376.2	2091.2	2199	11.6386	10.9529	11.215	-0.238652	6.1099	5.91318	0.015028	1
ENSG00000286743	havana_tagene	0	0	0	1	3	2	2	0	1	-4.17658	-3.5432	5.91261	0.0150329	1
ENSG00000168672	LRATD2	2367	2754	2562.2	2256	1983	2193	11.6502	11.2095	11.1402	0.255591	6.28435	5.91007	0.0150545	1
ENSG00000137573	SULF1	613.5	654	554	484	449.33	506	8.9544	9.26327	8.92184	0.338567	3.98894	5.90811	0.0150713	1
ENSG00000204347	BTBD17	6	0	1	0	0	0	0	2.80735	0	4.3787	-3.39229	5.90629	0.0150869	1
ENSG00000213015	ZNF580	6	7	9	14	17	18	3.32193	2.80735	3.90689	-1.14392	-1.40176	5.89199	0.0152099	1
ENSG00000214125	havana	0	0	2	2	3	10	2.58496	0	1.58496	-2.69134	-2.83949	5.88787	0.0152455	1
ENSG00000168811	IL12A	104	67	96	117	120	143	7.11894	6.71425	6.88264	-0.508322	1.79027	5.88626	0.0152594	1
ENSG00000227252	COPS8-DT	135	116	112	97	82.2	78	6.73742	7.08746	6.61471	0.493808	1.65162	5.88514	0.0152692	1
ENSG00000175931	UBE2O	2389	2837	2674.2	2199.5	2263.45	2142.23	11.1718	11.2228	11.1036	0.254888	6.13414	5.88284	0.0152892	1
ENSG00000224995	LINC01526	0	0	7	0	0	0	1.58496	0	0	4.3873	-3.39108	5.88227	0.0152941	1
ENSG00000198945	L3MBTL3	1508	1516.33	1548.2	1308	1039.2	1409	10.4988	10.5594	10.3542	0.286092	5.39666	5.87889	0.0153235	1
ENSG00000141668	CBLN2	6	6	8	1	3	0	1.1375	2.80735	1	2.21393	-2.86178	5.87337	0.0153716	1
ENSG00000231183	havana	0	3	3.5	0	0	0	2.16993	0	0	4.28025	-3.46529	5.87315	0.0153735	1
ENSG00000223642	havana	2	5	4	1	0	0	0	1.58496	1	3.06823	-3.38954	5.86841	0.0154149	1
ENSG00000162426	SLC45A1	10.33	11.2	11.67	26.5	14.7	28.5	2.07039	3.50208	4.78136	-1.05733	-1.17805	5.86723	0.0154253	1
ENSG00000213190	MLLT11	1360	1307	1311	1694	1393	1672	10.2969	10.4105	10.7271	-0.258155	5.32278	5.86542	0.0154412	1
ENSG00000273123	havana	0	0	0	0	3	3	0	0	0	-4.17261	-3.54275	5.86107	0.0154794	1
ENSG00000187527	ATP13A5	2.4	15.5	11	3.2	0	3	1	1.76553	2.07039	2.16741	-2.53079	5.8589	0.0154985	1
ENSG00000186834	HEXIM1	1238	1580	1444	1238	1043	1215	10.275	10.275	10.275	0.285807	5.22755	5.85853	0.0155018	1
ENSG00000259230	LINC02323	4	4	5	2	0	0	2.80735	2.32193	1.58496	2.50427	-2.83895	5.85691	0.015516	1
ENSG00000240441	havana	1	0	0	3	4	3	1	1	2	-2.94074	-3.20954	5.85505	0.0155325	1
ENSG00000164920	OSR2	149	161	157	112	117	116	7.65821	7.22882	6.82018	0.434164	2.21825	5.85271	0.0155531	1
ENSG00000253915	MAPRE1P1	3	1	1.5	0	0	0	0	2	0	4.05068	-3.68323	5.83981	0.0156675	1
ENSG00000130726	TRIM28	8174	10091	10596	7614	8555	8004	13.2288	12.997	12.8946	0.252316	8.03296	5.8385	0.0156792	1
ENSG00000159069	FBXW5	833	1128	1228	907	807	824	10.2691	9.7039	9.82655	0.328081	4.9085	5.83515	0.015709	1
ENSG00000287158	havana_tagene	4	6.33	12.4	3.5	0.5	1	0.739848	2.32193	2.16993	2.11135	-2.66301	5.83362	0.0157227	1
ENSG00000288663	havana	0	4	2	0	0	0	1	0	0	4.16881	-3.59709	5.82972	0.0157577	1
ENSG00000204398	havana	0	6	1	0	0	0	0	0	0	4.37742	-3.59669	5.82805	0.0157726	1
ENSG00000286171	havana	1	3	4	3	41	0	2.32193	1	2	-2.45355	-2.0042	5.82327	0.0158155	1
ENSG00000197312	DDI2	2203	2488	2120.7	1854	1625.2	2134.25	11.0654	11.1059	10.8572	0.280621	5.98137	5.82143	0.0158321	1
ENSG00000119514	GALNT12	202	208	208	282.5	231	308	7.90689	7.66534	8.1472	-0.408747	2.88533	5.81901	0.0158538	1
ENSG00000182378	PLCXD1	837	1077.87	1024.87	1143.13	1093.8	1404.57	10.5335	9.71081	10.16	-0.307213	5.18565	5.81208	0.0159164	1
ENSG00000260891	havana	3	3	1	0	0.2	0	0.584963	2	0	3.72907	-3.61362	5.80959	0.015939	1
ENSG00000084444	FAM234B	1061.6	1143.55	1151.8	1085.9	2393.59	1158.7	10.134	10.0534	10.086	-0.483001	5.22797	5.80936	0.0159411	1
ENSG00000142002	DPP9	1112.5	1405.5	1398.5	1032	1038.5	1135.7	10.2502	10.1209	10.0126	0.287818	5.13765	5.80872	0.0159469	1
ENSG00000255031	havana	32	18	21	8	18	7	3.70044	5.04439	3.16993	1.08642	-0.884044	5.80453	0.0159849	1
ENSG00000204922	UQCC3	460	561	622	451	365	446	9.66888	8.84862	8.82018	0.381764	3.95068	5.80181	0.0160097	1
ENSG00000255580	havana	0	0	0	6	1	0	0	0	2.80735	-4.38439	-3.65328	5.79701	0.0160534	1
ENSG00000287967	havana_tagene	6	17	11	2	7	0	1.58496	2.80735	1.58496	1.8574	-2.0298	5.79658	0.0160574	1
ENSG00000173597	SULT1B1	1.6	11.4	4.3	0.2	0.2	2	0.847997	1.37851	0.263034	2.68719	-2.90503	5.79585	0.016064	1
ENSG00000164258	NDUFS4	2477.2	2046.2	2162.67	2486.67	2560	2898	11.6287	11.2751	11.2806	-0.249495	6.22798	5.79336	0.0160869	1
ENSG00000287844	havana_tagene	4	10	6	2	0	1	0	2.32193	1.58496	2.60534	-2.71348	5.79226	0.0160969	1
ENSG00000251256	LINC02358	0	1	6	0	0	0	0	0	0	4.38573	-3.65325	5.79213	0.0160981	1
ENSG00000287679	havana_tagene	2	4.2	1	0.2	0	0	0	1.58496	0.263034	3.76913	-3.61907	5.79101	0.0161084	1
ENSG00000270326	SMIM15P2	0	0	0	4	3	0	2.32193	0	2.32193	-4.39586	-3.44011	5.78622	0.0161523	1
ENSG00000180929	GPR62	0	8	0	0	0	0	1	0	0	4.55925	-3.48994	5.78524	0.0161613	1
ENSG00000228789	HCG22	0	6	1	0	0	0	0	0	0	4.3774	-3.65337	5.78394	0.0161733	1
ENSG00000269901	havana	0	6	1	0	0	0	0	0	0	4.3774	-3.65337	5.78394	0.0161733	1
ENSG00000232294	havana	0	6	1	0	0	0	0	0	0	4.3774	-3.65337	5.78394	0.0161733	1
ENSG00000163915	IGF2BP2-AS1	0	0	0	2	1	2.33	2.22342	0	1.58496	-4.00442	-3.34642	5.7818	0.0161929	1
ENSG00000125148	MT2A	106	116.33	126	92	81	78	7.30378	6.74147	6.53916	0.470187	1.74707	5.77973	0.016212	1
ENSG00000249012	havana	0	0	0	2	0	4	1.58496	0	1.58496	-4.15199	-3.39336	5.77573	0.016249	1
ENSG00000253551	havana	0	9	0	0	0	0	0	0	0	4.72208	-3.54208	5.77391	0.0162658	1
ENSG00000150787	PTS	1883	1749.33	1821	2197	1884.33	2399	11.3166	10.8796	11.102	-0.247486	5.91652	5.76701	0.0163298	1
ENSG00000183036	PCP4	7	2	4	0.2	1	0.4	2	3	0.263034	2.76866	-3.10357	5.76696	0.0163303	1
ENSG00000251685	UGT2B27P	2	4.33	0	0	0	0	0	1.58496	0	4.23874	-3.69268	5.76572	0.0163417	1
ENSG00000177733	HNRNPA0	4763	5180.5	5108	4464	4039	4386	12.2192	12.218	12.1244	0.222735	7.08964	5.76515	0.0163471	1
ENSG00000165617	DACT1	61	46	55	84	71	81	6.74147	5.9542	6.40939	-0.542354	1.15066	5.76475	0.0163508	1
ENSG00000159263	SIM2	455	519.33	516	408	346	418	8.79766	8.83289	8.67596	0.347073	3.74032	5.76389	0.0163588	1
ENSG00000100241	SBF1	2250	2945	2945	2166	2316	2258.5	11.4094	11.1364	11.0815	0.269475	6.19487	5.76262	0.0163707	1
ENSG00000112299	VNN1	1	6	1	0.2	0	0	0	1	0.263034	3.91372	-3.58556	5.75844	0.0164096	1
ENSG00000124664	SPDEF	5	5	4	2	0	0	0	2.58496	1.58496	2.60771	-3.06347	5.74783	0.0165091	1
ENSG00000170049	KCNAB3	83	79	90	55	64	55	6.24793	6.39232	5.80735	0.530125	1.086	5.74762	0.016511	1
ENSG00000273261	havana	3	1	0	5	5	10	2.58496	2	2.58496	-2.2206	-2.68209	5.74758	0.0165114	1
ENSG00000189057	FAM111B	0	12.5	3	1	0	0	0	0	1	3.54759	-3.146	5.74551	0.0165308	1
ENSG00000278642	havana	1	0	0	0	6	5	1.58496	1	0	-3.07578	-2.976	5.73866	0.0165954	1
ENSG00000099949	LZTR1	348	462	445	310	335	326	8.71768	8.44708	8.28077	0.367382	3.51015	5.73836	0.0165982	1
ENSG00000136270	TBRG4	2991	3217	3233	2710	2598.25	2741	11.9744	11.5469	11.4046	0.228569	6.52745	5.73801	0.0166016	1
ENSG00000240405	SAMMSON	48.53	58.6	54.6	45.4	23	31.05	4.85798	5.63023	5.53605	0.700383	0.189102	5.73772	0.0166043	1
ENSG00000273275	havana	70	56	73	56	39	34	6.24793	6.14975	5.83289	0.62169	0.835229	5.73103	0.0166677	1
ENSG00000106628	POLD2	3372.5	3752.83	3747	3303	3004.5	2932.5	11.9538	11.72	11.69	0.232112	6.65559	5.72995	0.016678	1
ENSG00000167114	SLC27A4	1225	1511	1536.5	1242.5	1193.2	1054	10.5245	10.2597	10.2802	0.288079	5.30125	5.7299	0.0166785	1
ENSG00000257355	havana	5	0	2	0	0	0	0	2.58496	0	4.38013	-3.44128	5.72638	0.0167119	1
ENSG00000162711	NLRP3	0	0	0	1	3	1	1.58496	0	1	-3.93214	-3.49086	5.72555	0.0167198	1
ENSG00000005844	ITGAL	22	36	39.5	24.2	14	14	4	4.52356	4.65535	0.896028	-0.508238	5.72483	0.0167267	1
ENSG00000173482	PTPRM	350.33	352.07	398.17	285.4	241.27	326.4	8.09645	8.45668	8.16189	0.369563	3.19657	5.72048	0.0167681	1
ENSG00000259642	ST20-AS1	105.5	104.2	111.65	64	77	87.6	6.85736	6.73471	6.02237	0.489921	1.52034	5.71953	0.0167772	1
ENSG00000161940	BCL6B	600	620	621	506	447	530	9.30834	9.23122	8.98584	0.312042	4.0956	5.71568	0.0168141	1
ENSG00000185010	F8	269.2	331.72	228.27	198.32	161.87	249.92	7.77393	8.07788	7.63894	0.445164	2.78294	5.71431	0.0168272	1
ENSG00000138964	PARVG	2	0	1	7	5	4	2.58496	1.58496	3	-2.28928	-2.79236	5.70988	0.0168697	1
ENSG00000130479	MAP1S	309	467	495	304	324	337	8.66888	8.27612	8.25267	0.395984	3.45352	5.70486	0.016918	1
ENSG00000184414	IRS3P	2	1	8.4	10.2	11	10.2	3.848	1.58496	3.48543	-1.43469	-1.52778	5.70332	0.0169328	1
ENSG00000214770	havana	5	5	4	2	0	1	3.16993	2.58496	1.58496	2.09845	-2.37084	5.70291	0.0169368	1
ENSG00000177352	CCDC71	854	791	813	697	651	662	9.69697	9.73978	9.44708	0.288157	4.47709	5.70194	0.0169462	1
ENSG00000135333	EPHA7	1050	1067.5	966	1275.2	1043	1407	10.8017	10.0375	10.3176	-0.270815	5.26373	5.70123	0.016953	1
ENSG00000248559	havana	0	0	0	3	3	0	0	0	2	-4.18545	-3.71215	5.69374	0.0170255	1
ENSG00000166928	MS4A14	0.2	0	0	2	1.5	3	1.32193	0.263034	1.58496	-3.62787	-3.53274	5.69246	0.017038	1
ENSG00000258633	RRAGAP1-AS1	6.5	17.5	11.7	7.2	3	2.5	3.08746	2.90689	3.03562	1.46359	-1.76863	5.6922	0.0170404	1
ENSG00000111432	FZD10	154	178	148	131	105	115	7.33985	7.27612	7.04439	0.449851	2.15215	5.69011	0.0170608	1
ENSG00000285722	havana	2	6	3	1	0	0	2.58496	1.58496	1	3.0673	-3.04965	5.68863	0.0170751	1
ENSG00000252623	RNA5SP481	0	0	0.2	0	12.6	0	0	0	0	-4.59616	-3.35044	5.68633	0.0170976	1
ENSG00000237188	havana	57.27	56.73	58.9	36.77	30.87	43.67	5.12184	5.86468	5.23917	0.634888	0.434947	5.68465	0.017114	1
ENSG00000103154	NECAB2	63	34	58.5	82	68	83	6.2854	6	6.37504	-0.581645	1.03343	5.68058	0.0171537	1
ENSG00000122778	KIAA1549	806.4	918.25	870.8	681.2	723.5	685.2	9.41193	9.65714	9.41405	0.309161	4.48821	5.68016	0.0171578	1
ENSG00000188483	IER5L	23	36	36	14	19	20	6.16993	4.58496	3.90689	0.836357	0.0557732	5.67782	0.0171807	1
ENSG00000177374	HIC1	28	59	54	30	33	20	6.10852	4.85798	4.9542	0.756008	0.473846	5.67724	0.0171863	1
ENSG00000225561	LINC01710	0	3	3	0	0	0	0	0	0	4.17047	-3.71236	5.67619	0.0171966	1
ENSG00000285711	LINC02835	0	3	3	0	0	0	0	0	0	4.17047	-3.71236	5.67619	0.0171966	1
ENSG00000251396	LINC01301	77.67	96.4	104.93	74.87	47.75	66	6.32193	6.29774	6.24546	0.565696	1.27668	5.6741	0.0172172	1
ENSG00000154734	ADAMTS1	3924	4405	4229	3545	3409	3715	12.0434	11.9385	11.792	0.234068	6.87886	5.67396	0.0172185	1
ENSG00000286628	havana_tagene	0	0	0	2	4	0	0	0	1.58496	-4.19135	-3.65369	5.67336	0.0172244	1
ENSG00000233221	ARHGEF4-AS1	6	6	7	13	15	15	3.32193	2.80735	3.80735	-1.16549	-1.5275	5.67042	0.0172533	1
ENSG00000273175	havana	37	68	82	42	37	37	5.67243	5.24793	5.42626	0.686372	0.609198	5.6677	0.0172801	1
ENSG00000227057	WDR46	1622	1701	1760	1401	1464	1421	10.8517	10.6644	10.4533	0.243217	5.55716	5.66752	0.0172819	1
ENSG00000198771	RCSD1	8	6	10	3	1	3	1.58496	3.16993	2	1.73092	-2.45829	5.66549	0.0173019	1
ENSG00000125731	SH2D3A	40	42	44	26	27	26	5.58496	5.35755	4.75489	0.669078	0.218521	5.66158	0.0173405	1
ENSG00000183207	RUVBL2	4323	4802	5257.5	4142.5	3958	4113	12.4805	12.0782	12.0166	0.234445	7.08086	5.66104	0.0173458	1
ENSG00000276612	havana	12	20.5	15	7.5	6.5	8	4.04439	3.70044	3.08746	1.09728	-1.20227	5.65767	0.0173792	1
ENSG00000102038	SMARCA1	6459.65	6165.27	5765.57	7177.33	6499	7687.13	12.9119	12.6575	12.8094	-0.216202	7.62617	5.65357	0.0174199	1
ENSG00000230313	HCG24	2	0	4	0	0	0	0	1.58496	0	4.17259	-3.65396	5.6508	0.0174474	1
ENSG00000177192	PUS1	1483.67	1672.67	1603.17	1396.53	1301	1300	10.9696	10.5359	10.4487	0.249335	5.55255	5.64872	0.0174681	1
ENSG00000217241	CBX3P9	1023	798.5	787.33	996.83	1083	1109.33	10.3665	10	9.96265	-0.29236	4.93782	5.6482	0.0174733	1
ENSG00000160172	FAM86C2P	225.92	230.47	227.65	196.47	160.68	163.62	8.11306	7.82604	7.62549	0.39141	2.68288	5.64681	0.0174872	1
ENSG00000265366	GLUD1P2	56.03	39.42	53.67	94.28	56.5	75.37	6.0268	5.83365	6.5741	-0.598107	0.92622	5.64553	0.0174999	1
ENSG00000287865	havana_tagene	11	17	23	34	24	31	5.80735	3.58496	5.12928	-0.798077	0.0224735	5.64421	0.0175131	1
ENSG00000272989	LINC02012	0	0	0	0	2	4	1	0	0	-4.16273	-3.65389	5.63915	0.0175637	1
ENSG00000111339	ART4	0	0	0	1.33	1	3	0	0	1.22033	-4.0015	-3.75346	5.63872	0.017568	1
ENSG00000275515	havana	4	0	2	0	0	0	1	2.32193	0	4.16965	-3.65376	5.63864	0.0175688	1
ENSG00000287529	havana_tagene	9	10	11	4	4	0	1.58496	3.32193	2.32193	1.85058	-2.18923	5.63801	0.0175752	1
ENSG00000235910	APOA1-AS	4	7	2	0	1	1	2.58496	2.32193	0	2.50112	-2.90594	5.63727	0.0175825	1
ENSG00000285280	havana	219.1	278.78	244.87	215.58	120.4	208.05	7.95303	7.78202	7.75876	0.453519	2.74623	5.63652	0.0175901	1
ENSG00000175946	KLHL38	4	2	0	0	0	0	1	2.32193	0	4.16628	-3.65381	5.6358	0.0175973	1
ENSG00000179673	RPRML	37	24	38	27	18	10	5.55459	5.24793	4.80735	0.839569	-0.0444474	5.63312	0.0176242	1
ENSG00000242009	havana	0.73	10.4	18.67	2.4	1.2	2.5	1.76553	0.790772	1.76553	2.23089	-2.39118	5.63184	0.0176371	1
ENSG00000283517	havana	0	0	1.2	2	1	12	1.58496	0	1.58496	-3.2774	-3.11918	5.62725	0.0176834	1
ENSG00000253608	havana	14.2	38.33	19	17	8	6.5	3.80735	3.926	4.16993	1.17068	-0.9166	5.62667	0.0176892	1
ENSG00000105173	CCNE1	981.25	1048	955	881	758	819	10.0548	9.93995	9.78463	0.278503	4.80523	5.62656	0.0176903	1
ENSG00000105379	ETFB	712	834	937	675.5	693	611	9.85876	9.47776	9.40195	0.32321	4.49956	5.62386	0.0177176	1
ENSG00000251438	havana	2	0.4	2	10	4.2	6	0.678072	1.58496	3.45943	-2.11019	-2.86189	5.62233	0.0177331	1
ENSG00000231890	DARS1-AS1	77	49	59.5	40	41	36	5.42626	6.2854	5.35755	0.659975	0.5543	5.62029	0.0177537	1
ENSG00000085644	ZNF213	256.25	314	349.33	248	235	220	8.25894	8.00703	7.96	0.384792	3.03049	5.61986	0.0177581	1
ENSG00000289011	havana_tagene	1	4	8	18	7	11	4.16993	1	4.24793	-1.44123	-1.50197	5.61931	0.0177636	1
ENSG00000290008	havana_tagene	5	6	1	1	11	30	3.80735	2.58496	1	-1.7657	-1.58531	5.61134	0.0178446	1
ENSG00000169436	COL22A1	9.2	17.2	26.7	18	86.5	26.83	0	3.3505	4.24793	-1.32335	-0.561981	5.61101	0.017848	1
ENSG00000253768	havana	0	0	0	2	4	0	0	0	1.58496	-4.19165	-3.71207	5.61042	0.017854	1
ENSG00000175785	PRIMA1	96	137	112	67	97	75	6.71973	6.59991	6.08746	0.523136	1.61073	5.60452	0.0179142	1
ENSG00000233455	havana	0	0	0	0	4	2	0	0	0	-4.18296	-3.7122	5.60314	0.0179283	1
ENSG00000232913	PLCE1-AS2	0	0	0	4	2	0	0	0	2.32193	-4.17987	-3.71224	5.60074	0.0179529	1
ENSG00000233508	PTPRT-DT	0	0	0	4	2	0	0	0	2.32193	-4.17987	-3.71224	5.60074	0.0179529	1
ENSG00000272510	havana	3	0	3	0	0	0	0	2	0	4.17114	-3.59791	5.59613	0.0180002	1
ENSG00000233085	havana	0	0	0	3	3	0	2	0	2	-4.18578	-3.25299	5.59577	0.0180039	1
ENSG00000261840	ensembl_havana	62	96	88	46	59	62	6.62936	5.97728	5.55459	0.556202	1.18825	5.59529	0.0180089	1
ENSG00000227421	LINC01724	0	4	4	0	0	0.2	0	0	0	3.91964	-3.5855	5.59016	0.0180617	1
ENSG00000146521	LINC01558	0	2	4	0	0	0	0	0	0	4.1722	-3.71233	5.58808	0.0180831	1
ENSG00000253164	havana	0	2	4	0	0	0	0	0	0	4.1722	-3.71233	5.58808	0.0180831	1
ENSG00000203387	SNF8P1	64	34	51	33	31	21	4.52356	6.02237	5.08746	0.801925	0.201426	5.58615	0.018103	1
ENSG00000257137	LINC02874	4	0	2	0	0	0	0	2.32193	0	4.16966	-3.71237	5.58602	0.0181044	1
ENSG00000249460	LINC02500	0	4	2	0	0	0	0	0	0	4.16878	-3.71239	5.58531	0.0181117	1
ENSG00000285541	havana	0	4	2	0	0	0	0	0	0	4.16878	-3.71239	5.58531	0.0181117	1
ENSG00000260814	havana	4	2	0	0	0	0	0	2.32193	0	4.16624	-3.71242	5.58327	0.0181328	1
ENSG00000278292	RFPL4AP6	4	2	0	0	0	0	0	2.32193	0	4.16624	-3.71242	5.58327	0.0181328	1
ENSG00000289456	havana_tagene	3	2	1.2	6	5	11	2.58496	2	2.80735	-1.76553	-2.31583	5.58095	0.0181569	1
ENSG00000100399	CHADL	0	0	0	2	2	1	0	0	1.58496	-3.92797	-3.59792	5.5801	0.0181657	1
ENSG00000250505	havana	0	0	0	2	0	4	0	0	1.58496	-4.15105	-3.71267	5.57766	0.018191	1
ENSG00000233902	havana	0	0	0	2	0	4	0	0	1.58496	-4.15105	-3.71267	5.57766	0.018191	1
ENSG00000237351	ITPK1P1	0	0	0	2	0	4	0	0	1.58496	-4.15105	-3.71267	5.57766	0.018191	1
ENSG00000228759	FAF2P1	0	0	0	2	0	4	0	0	1.58496	-4.15105	-3.71267	5.57766	0.018191	1
ENSG00000164543	STK17A	1386	1192	1110.2	1416	1376.07	1616	11.1072	10.4378	10.4686	-0.257622	5.50496	5.5774	0.0181937	1
ENSG00000280927	CTBP1-AS	7	5	4	1	1	0	0	3	1	2.78871	-2.84012	5.57137	0.0182565	1
ENSG00000170807	LMOD2	0	0	0	3	3	0	1	0	2	-4.18587	-3.43903	5.56857	0.0182856	1
ENSG00000228668	TRGV5P	3	3	3	9	5	15	1.58496	2	3.32193	-1.64133	-2.31793	5.56684	0.0183037	1
ENSG00000165269	AQP7	1	0.2	0.4	1	5	6.4	1	1	1	-2.7069	-2.39174	5.56023	0.018373	1
ENSG00000250261	CCDC74BP1	0	5	1	0	0	0	1	0	0	4.16707	-3.59712	5.5589	0.018387	1
ENSG00000106290	TAF6	802	1054	951	761	788	722	9.82655	9.64926	9.57365	0.301878	4.64243	5.55414	0.018437	1
ENSG00000211898	IGHD	1	2	2	0	0	0	2	1	0	3.92249	-3.49201	5.55329	0.018446	1
ENSG00000214784	RPS3AP21	3960.51	3198.55	3375.23	3786.83	4194.2	4574.95	12.4092	11.9518	11.8872	-0.254685	6.89921	5.5507	0.0184733	1
ENSG00000229261	havana	0	0	0	3	2.5	0	0	0	2	-4.06439	-3.65354	5.54557	0.0185275	1
ENSG00000182718	ANXA2	6511.82	6105	6081.5	7435.2	7147.08	7125.37	13.2484	12.6691	12.8603	-0.217927	7.73103	5.54429	0.0185411	1
ENSG00000146285	SCML4	3.5	3	2.7	9	8.4	10.5	2.16993	2.16993	3.32193	-1.56447	-2.08772	5.54351	0.0185493	1
ENSG00000227712	havana	11	10	12.9	5.5	1	4	2.89724	3.58496	2.70044	1.6634	-2.10657	5.54285	0.0185564	1
ENSG00000103067	ESRP2	11	13	22	8	9	2	3.58496	3.58496	3.16993	1.2525	-1.26623	5.54156	0.01857	1
ENSG00000173295	FAM86B3P	168.93	212.13	158.73	122.33	128.4	148.83	7.80303	7.4088	6.94638	0.432584	2.36103	5.54116	0.0185743	1
ENSG00000234509	SOD1-DT	1	4	5.2	0	0	1	1.58496	1	0	2.96908	-3.11936	5.53495	0.0186403	1
ENSG00000279000	OR10A6	0	8	0	0	0	0	0	0	0	4.55914	-3.54274	5.53468	0.0186432	1
ENSG00000101638	ST8SIA5	37	57	26	24	19.4	24.2	4.39232	5.24793	4.64386	0.823314	-0.138147	5.52653	0.0187302	1
ENSG00000140481	CCDC33	8	8	17.5	23	11	40.33	3.80735	3.16993	4.58496	-1.12755	-0.9378	5.52559	0.0187403	1
ENSG00000286345	havana_tagene	0	0	1	3	4	3	0	0	2	-2.93949	-3.38948	5.52335	0.0187643	1
ENSG00000147099	HDAC8	2	12	3	1	0	1	1	1.58496	1	2.88582	-2.80334	5.52202	0.0187785	1
ENSG00000186940	CHCHD2P9	60.75	80.42	114.17	64.33	56.5	44.83	6.84762	5.94837	6.02967	0.620153	1.16985	5.50776	0.0189323	1
ENSG00000178562	CD28	0	7	6	0	1	0	1	0	0	3.29325	-3.20875	5.50316	0.0189822	1
ENSG00000272512	havana	559	777	794	556	584	549	9.94691	9.12928	9.12153	0.331693	4.44075	5.50209	0.0189938	1
ENSG00000236677	SETD4-AS1	0	2	0	9	0	9	0	0	3.32193	-2.94625	-2.77521	5.50054	0.0190106	1
ENSG00000189167	ZAR1L	26.2	15	31	13	11	13	3.90689	4.76553	3.80735	0.95823	-0.881255	5.4964	0.0190556	1
ENSG00000220771	BOLA2P3	0	0	0	0	0	8	1	0	0	-4.52915	-3.54299	5.49585	0.0190616	1
ENSG00000204052	LRRC73	40	36	42	17	22	30	4.16993	5.35755	4.16993	0.772042	-0.184039	5.49365	0.0190857	1
ENSG00000279853	havana	0	0	0	0	7	0	0	0	0	-4.42038	-3.3911	5.49188	0.0191049	1
ENSG00000236559	BCL2L1-AS1	3	1.33	1	6.3	7.2	5.2	3.9514	2	2.8679	-1.74983	-1.93561	5.47965	0.0192391	1
ENSG00000126787	DLGAP5	8630.45	7739.4	7135.33	8929.5	8481.25	9970.75	13.4526	13.0754	13.1245	-0.22051	8.03626	5.47358	0.019306	1
ENSG00000228203	GRASLND	79	63	105	43	57	64	5.83794	6.32193	5.45943	0.589801	0.965471	5.47326	0.0193096	1
ENSG00000116649	SRM	2118	2855.25	2806	2269.25	2146.43	2030.25	11.4134	11.0492	11.1486	0.268296	6.16424	5.47157	0.0193283	1
ENSG00000164061	BSN	273.53	364.37	264.33	213.87	221.2	242.78	7.87363	8.10082	7.74732	0.410553	2.95856	5.46921	0.0193544	1
ENSG00000178685	PARP10	36	28	42	17	15	29.2	5.1014	5.20945	4.16993	0.793249	-0.202167	5.46841	0.0193632	1
ENSG00000179131	havana	4.5	4	1.2	0	0	1	1	2.45943	0	2.89529	-3.2448	5.46764	0.0193717	1
ENSG00000286081	havana	0	0	0	2	1	2	0	0	1.58496	-3.91923	-3.774	5.45591	0.0195022	1
ENSG00000258302	havana	9	13	13	21	17	31	4.85798	3.32193	4.45943	-0.967963	-0.751508	5.45445	0.0195185	1
ENSG00000225663	MCRIP1	908	1126	1286	931	851	902	10.4263	9.82814	9.86419	0.306033	4.95081	5.45189	0.0195471	1
ENSG00000255126	havana	1	2	2	0	0	0	0	1	0	3.92251	-3.77393	5.45149	0.0195517	1
ENSG00000268873	havana	2	3	6	0	1	0	0	1.58496	0	3.06239	-3.29733	5.45139	0.0195528	1
ENSG00000273372	SFTPD-AS1	3	5	3	0.5	0	1	2.58496	2	0.584963	2.61734	-2.94277	5.44953	0.0195736	1
ENSG00000170786	SDR16C5	0	0	0	2	4	0	0	0	1.58496	-4.19239	-3.5964	5.447	0.019602	1
ENSG00000104408	EIF3E	37530.8	32043.6	30805.2	37470.8	36850.7	43033.7	15.5555	15.1958	15.1935	-0.225767	10.1198	5.44617	0.0196113	1
ENSG00000204478	PRAMEF20	8	0	0	0	0	0	0	3.16993	0	4.56079	-3.59665	5.44556	0.0196181	1
ENSG00000266312	LINC01927	3.2	1	1	0	0	0	0	2.07039	0	3.97417	-3.76142	5.44433	0.0196319	1
ENSG00000167747	C19orf48	6396	7263.2	8378	6657	5959	5931	12.9885	12.6432	12.7009	0.247035	7.65086	5.44084	0.0196712	1
ENSG00000152779	SLC16A12	47	28.2	37.5	66	39	75	6.3147	5.58496	6.06609	-0.668572	0.686587	5.4333	0.0197563	1
ENSG00000285565	havana	70.8	75	62.2	33	51.2	52	5.93074	6.16591	5.08746	0.606865	0.884545	5.4331	0.0197585	1
ENSG00000125384	PTGER2	27.2	30	23.25	47	29	57	5.55459	4.81762	5.58496	-0.718294	0.250758	5.42249	0.019879	1
ENSG00000234424	havana	93	88.8	79.5	109.4	113.03	138	8.13802	6.55459	6.7866	-0.463659	2.28606	5.42228	0.0198814	1
ENSG00000288046	havana_tagene	4	1	7	0	0	1	0	2.32193	0	3.20032	-3.25169	5.42149	0.0198903	1
ENSG00000272163	havana	58	46	53	34	33	36	6.40939	5.88264	5.12928	0.605267	0.640718	5.41981	0.0199095	1
ENSG00000286403	havana_tagene	1	0	3.4	3	5	11.5	2	1	2	-2.0529	-2.51976	5.41611	0.0199517	1
ENSG00000012779	ALOX5	37.45	30.4	47.2	65.2	55.6	54.35	6.62425	5.26491	6.04876	-0.6063	1.01146	5.41595	0.0199536	1
ENSG00000188124	OR2AG2	21	26	16.5	8	8	15	4.75489	4.45943	3.16993	1.02825	-0.847959	5.41562	0.0199574	1
ENSG00000183549	ACSM5	1	9	2.5	0	0.5	1	2	1	0	2.79349	-3.04945	5.41286	0.019989	1
ENSG00000163982	OTOP1	4	4	4	1	1	0	1.70044	2.32193	1	2.38775	-3.1172	5.40955	0.0200269	1
ENSG00000254578	havana	0	5	1	0	0	0	0	0	0	4.16699	-3.44136	5.4075	0.0200504	1
ENSG00000260132	havana	4	1	7.5	12	9.25	13.5	3.70044	2.32193	3.70044	-1.44604	-1.64934	5.40397	0.020091	1
ENSG00000152620	NADK2	1718	1732	1668	1487	1218	1613	10.8688	10.7474	10.5392	0.24702	5.59058	5.4018	0.020116	1
ENSG00000178896	EXOSC4	601	655	810	534	541	565	9.89633	9.23362	9.0634	0.332089	4.29142	5.40135	0.0201212	1
ENSG00000234627	NUS1P3	10.67	8	6.33	3.08	1.33	2.92	2.32193	3.54473	2.02857	1.72359	-2.2232	5.38998	0.0202527	1
ENSG00000226986	PRELID1P5	626.33	647	741.33	570.08	519.08	509.42	9.97549	9.29308	9.15755	0.331641	4.2768	5.38879	0.0202665	1
ENSG00000258081	havana	16.7	31.6	33.9	19.33	12.65	8.4	3.39917	4.14568	4.34554	1.01558	-0.95034	5.38842	0.0202709	1
ENSG00000077782	FGFR1	1184.5	1388.2	1307	1109	1076	1039	10.2929	10.2113	10.1163	0.264148	5.1463	5.38581	0.0203012	1
ENSG00000147869	CER1	0	0	6	0	0	0	1.58496	0	0	4.17592	-3.39115	5.38425	0.0203193	1
ENSG00000283597	FAM169B	23.4	18.6	24.53	14.53	10.53	9.1	3.48543	4.60881	3.95699	0.952436	-0.989756	5.38045	0.0203637	1
ENSG00000226344	CST12P	0	2	5	0	0	0	3	0	0	4.38428	-3.29909	5.37953	0.0203743	1
ENSG00000167962	ZNF598	1217.5	1615.5	1666	1209.5	1234.5	1266.5	10.9363	10.2509	10.2414	0.276304	5.44739	5.37768	0.0203959	1
ENSG00000281974	havana	5	0	1	0	0	0	0	2.58496	0	4.16812	-3.65402	5.37633	0.0204118	1
ENSG00000236841	havana	0	5	1	0	0	0	0	0	0	4.16698	-3.65404	5.37516	0.0204255	1
ENSG00000012223	LTF	3	8	4.2	2	0	0	1	2	1.58496	2.72333	-2.93095	5.37464	0.0204316	1
ENSG00000286365	havana_tagene	0	0	0	0	0	7	1	0	0	-4.34767	-3.54297	5.37383	0.0204411	1
ENSG00000006555	TTC22	1	0	5	0	0	0	1	1	0	4.17437	-3.6537	5.37333	0.0204469	1
ENSG00000101265	RASSF2	259.33	336	262	365	370	378	8.16591	8.0242	8.5157	-0.378979	3.2665	5.37293	0.0204516	1
ENSG00000099800	TIMM13	1578	2083	2204	1769	1492	1562	11.3896	10.6248	10.7895	0.281207	5.83751	5.3725	0.0204566	1
ENSG00000255234	CCDC90B-AS1	40	58.4	36.87	24.9	26	29.05	5.47346	5.35755	4.69488	0.754264	0.041025	5.37187	0.020464	1
ENSG00000234036	TXNP6	37	28	33	53	68.5	35.5	5.98868	5.24793	5.75489	-0.687315	0.536149	5.37033	0.0204821	1
ENSG00000150556	LYPD6B	107.2	89	86.4	137.7	123.2	124	7.12102	6.75756	7.11582	-0.447488	1.81208	5.36548	0.0205392	1
ENSG00000127954	STEAP4	0	0	1	9	0	5	0	0	3.32193	-3.39085	-3.16688	5.36521	0.0205424	1
ENSG00000149451	ADAM33	0	2	4	0	0	0	0	0	0	4.17235	-3.54397	5.36428	0.0205533	1
ENSG00000091482	SMPX	117	125	100	86	62	92	4.85798	6.88264	6.44294	0.51206	1.14998	5.36302	0.0205681	1
ENSG00000131242	RAB11FIP4	884	1035.7	998.9	752.55	873.2	750.9	9.95361	9.78953	9.55756	0.291447	4.7222	5.36093	0.0205928	1
ENSG00000259685	IDH2-DT	4	4.33	7.9	3	0	0	1.67807	2.32193	2	2.30727	-2.92374	5.36008	0.0206028	1
ENSG00000101220	C20orf27	844	1210	1155.33	887	913	755	10.3487	9.72281	9.79442	0.323889	4.88911	5.35992	0.0206048	1
ENSG00000103876	FAH	827	892	905	721.7	730	711	9.89671	9.69349	9.49725	0.276224	4.58328	5.3559	0.0206523	1
ENSG00000268038	LINC01785	0	0	0	3	1	1	0	0	2	-3.92305	-3.74927	5.35445	0.0206694	1
ENSG00000287960	havana_tagene	4	6	1	0	1	0	0	2.32193	0	3.0574	-2.74444	5.35387	0.0206764	1
ENSG00000082516	GEMIN5	2239	2580	2440.5	2129	1886.5	2123.4	11.0775	11.1293	11.0566	0.241342	6.02347	5.3534	0.020682	1
ENSG00000263843	MIF4GD-DT	47.4	73	53	36.87	34.6	41.2	6.62936	5.59694	5.24298	0.6196	0.792549	5.35276	0.0206895	1
ENSG00000165548	TMEM63C	127	171	126	77.2	122	97	6.78136	7	6.2891	0.510602	1.83462	5.35007	0.0207215	1
ENSG00000105738	SIPA1L3	346.03	484.23	419	318.2	294.48	362.35	8.54844	8.43892	8.31832	0.357916	3.41019	5.34954	0.0207278	1
ENSG00000151576	QTRT2	2059.2	2329.53	2250.9	2011.73	1669.4	1891.52	11.0538	11.0086	10.9749	0.252412	5.94589	5.34762	0.0207506	1
ENSG00000164086	DUSP7	745	836	847	722	648	603	9.83289	9.54303	9.49785	0.296295	4.50896	5.34593	0.0207708	1
ENSG00000272425	havana	5	2	1	10	4	12	3	2.58496	3.45943	-1.65105	-2.16894	5.34059	0.0208344	1
ENSG00000273565	havana	4	5	7	1	1	2	3.32193	2.32193	1	1.91068	-2.217	5.33767	0.0208693	1
ENSG00000101115	SALL4	18.33	26	34	54	38	39	5.32193	4.27277	5.78136	-0.740012	0.295625	5.33334	0.0209212	1
ENSG00000102119	EMD	2470	2740	2783	2389	2199	2228	11.5142	11.2709	11.2228	0.227828	6.2386	5.33138	0.0209448	1
ENSG00000125510	OPRL1	50	75	63	44	42	38	5.70044	5.67243	5.49185	0.596092	0.666577	5.32903	0.0209731	1
ENSG00000105618	PRPF31	1015	1146	1173	928	919	927	10.2276	9.98868	9.85953	0.263185	4.9595	5.3276	0.0209902	1
ENSG00000243197	TUSC7	3	1	1	0	0	0	1	2	0	3.92133	-3.71283	5.32675	0.0210005	1
ENSG00000230979	havana	964.03	1128.61	1202.31	1054.69	869.28	691.25	10.3529	9.91443	10.044	0.328522	4.92547	5.3236	0.0210385	1
ENSG00000289877	havana_tagene	0	0	0	5	1	0	0	0	2.58496	-4.1742	-3.71232	5.32245	0.0210523	1
ENSG00000146067	FAM193B	1128	1273.6	1326.4	1083.2	929	1085.4	10.3694	10.1408	10.0824	0.267531	5.13809	5.32002	0.0210817	1
ENSG00000231851	MRPS9-AS1	1	4	0	3	8	12	1.58496	1	2	-2.12427	-2.43721	5.31914	0.0210924	1
ENSG00000282828	havana_tagene	0	1	5	0	0	0	0	0	0	4.1742	-3.71231	5.31677	0.0211211	1
ENSG00000184032	KRTAP20-2	0	1	5	0	0	0	0	0	0	4.1742	-3.71231	5.31677	0.0211211	1
ENSG00000268731	havana	3.58	1	0.5	0	0	0	0.411426	2.19535	0	3.94196	-3.63029	5.31606	0.0211297	1
ENSG00000126767	ELK1	1064	1253	1138	981	891.5	973	9.95964	10.0566	9.93958	0.278814	4.91504	5.31561	0.0211352	1
ENSG00000234323	LINC01505	49.7	103.73	103.2	52.1	51.9	61.9	5.58496	5.66391	5.73064	0.628798	0.926845	5.31425	0.0211517	1
ENSG00000239991	havana	0	0	0	5	0	1	0	0	2.58496	-4.16345	-3.71247	5.31179	0.0211815	1
ENSG00000197706	OR6C74	0	0	0	5	0	1	0	0	2.58496	-4.16345	-3.71247	5.31179	0.0211815	1
ENSG00000235568	NFAM1	3	9	2	9	16	10.33	4.04439	2	3.32193	-1.32195	-1.52219	5.31135	0.021187	1
ENSG00000276772	havana	5	0	1	0	0	0	0	2.58496	0	4.16811	-3.71239	5.31072	0.0211946	1
ENSG00000168758	SEMA4C	464.2	559.5	618	439.25	441	420.33	9.02237	8.86171	8.78218	0.333446	3.88174	5.30663	0.0212444	1
ENSG00000230943	LINC02541	3.2	19.6	1	3	0	3	4.16993	2.07039	2	1.93032	-1.66301	5.3062	0.0212497	1
ENSG00000249951	havana	1	1	3	0	0	0	0	1	0	3.92417	-3.7739	5.30028	0.021322	1
ENSG00000264265	LINC01925	1	1	3	0	0	0	0	1	0	3.92417	-3.7739	5.30028	0.021322	1
ENSG00000213409	C1QBPP2	4.5	3.5	4.5	9	11	12	3	2.45943	3.32193	-1.33301	-1.75899	5.296	0.0213744	1
ENSG00000236091	LINC02243	0	0	0	1	0	5	0	0	1	-4.14529	-3.71273	5.29385	0.0214009	1
ENSG00000168427	KLHL30	0	0	4	4	6	8	3	0	2.32193	-2.07243	-2.46489	5.28563	0.0215021	1
ENSG00000179115	FARSA	4329.4	4876	5358	4321	4160	3878	12.3236	12.0803	12.0775	0.233735	7.07396	5.282	0.021547	1
ENSG00000235763	SNRPGP5	0	0	0	2	2.5	0.33	0.411426	0	1.58496	-3.88734	-3.70775	5.27935	0.0215798	1
ENSG00000133874	RNF122	187	203	156	122	126	161	7.56986	7.55459	6.94251	0.416563	2.26595	5.27568	0.0216254	1
ENSG00000272810	havana	0	0	0	7	0	0	2.32193	0	3	-4.37845	-3.39136	5.27264	0.0216632	1
ENSG00000269937	havana	55.5	81	48	39	32.5	40	4.80735	5.82018	5.32193	0.723949	0.566707	5.27195	0.0216717	1
ENSG00000069956	MAPK6	4044.4	3627.87	3508.95	4474.67	3911.67	4627.57	11.9977	11.9821	12.1279	-0.218945	6.86836	5.26821	0.0217184	1
ENSG00000156860	FBRS	1701	2138	2274	1607	1730	1758	10.8796	10.733	10.6511	0.260922	5.7652	5.26335	0.0217791	1
ENSG00000224984	havana	0	0	0	4	1	0	1.58496	0	2.32193	-3.92725	-3.54353	5.2587	0.0218374	1
ENSG00000172831	CES2	608.5	602.5	598.5	502	504.5	459.5	9.36085	9.25148	8.97441	0.299958	4.08134	5.25764	0.0218506	1
ENSG00000159399	HK2	1935.5	2026.5	2001.5	1638.2	1662	1740.5	10.7645	10.9192	10.6788	0.240727	5.7391	5.25387	0.021898	1
ENSG00000236682	MAP3K2-DT	102.5	78.67	100	111.33	114.5	165	7.38948	6.69349	6.8116	-0.47192	1.88102	5.24688	0.0219861	1
ENSG00000180900	SCRIB	1122	1554	1797	1069	1208	1313	10.4909	10.1331	10.0634	0.31682	5.30981	5.24631	0.0219934	1
ENSG00000179859	RNF227	167.2	114	177.2	105.07	85.5	135	7.1015	7.39403	6.72887	0.497463	2.00643	5.24509	0.0220088	1
ENSG00000214992	AKAP17BP	0	0	1	3	2	5	0	0	2	-2.92775	-3.43878	5.24358	0.0220279	1
ENSG00000164011	ZNF691	535	660	553	518	442	434	9.13186	9.06609	9.01959	0.323699	3.96165	5.24297	0.0220356	1
ENSG00000242539	havana	5	4	6	15	7	15	3.32193	2.58496	4	-1.27794	-1.72405	5.24081	0.022063	1
ENSG00000217334	havana	0	0	0	1	0	5	0	0	1	-4.14502	-3.59829	5.24073	0.0220641	1
ENSG00000228655	havana	11.6	16.2	34.33	13	8.07	3	3.03562	3.65535	3.80735	1.35057	-1.38769	5.23972	0.0220769	1
ENSG00000049239	H6PD	593	689.33	678	554.33	505	528	8.90689	9.21432	9.1172	0.30291	4.0345	5.23848	0.0220925	1
ENSG00000184678	H2BC21	95.5	104.62	97.17	122.33	163.78	121.67	7.47735	6.59246	6.94638	-0.461946	1.99847	5.23626	0.0221208	1
ENSG00000169347	GP2	1	0	5	0	0	0	1.58496	1	0	4.17451	-3.59739	5.23609	0.0221229	1
ENSG00000167333	TRIM68	503	547	489	423	392	427	8.87036	8.97728	8.72792	0.307884	3.75822	5.23512	0.0221353	1
ENSG00000162302	RPS6KA4	323	413	416	315	276	317	8.80413	8.33985	8.30378	0.343179	3.43531	5.22858	0.0222186	1
ENSG00000115286	NDUFS7	591.67	818	931.5	631	624	590	9.87067	9.21109	9.30378	0.341166	4.41919	5.22825	0.0222228	1
ENSG00000115268	RPS15	14491.2	16312.9	18059	15483.1	13078.6	12647.2	14.3325	13.823	13.9185	0.243578	8.85442	5.2258	0.0222543	1
ENSG00000198804	MT-CO1	230005	269052	265688	248309	200091	201194	18.1461	17.8113	17.9218	0.23353	12.8229	5.22392	0.0222783	1
ENSG00000224099	havana	0	0.5	0	4	0	5	1	0	2.32193	-3.4383	-3.36775	5.22313	0.0222884	1
ENSG00000249174	havana	4	15	6	1	0	5	1.926	2.32193	1	2.0091	-2.42	5.21773	0.0223577	1
ENSG00000092529	CAPN3	3	1	1	0	0	0	0	2	0	3.9213	-3.65469	5.21664	0.0223717	1
ENSG00000164488	DACT2	0	3	2	0	0	0	1.58496	0	0	3.92233	-3.54421	5.21495	0.0223935	1
ENSG00000197849	OR8G1	0	0	0	1.2	1	3	2	0	1.1375	-3.96701	-3.58695	5.2127	0.0224225	1
ENSG00000102109	PCSK1N	53	65	80	46	40	43	6.65821	5.75489	5.55459	0.616235	0.841118	5.21132	0.0224403	1
ENSG00000184459	BPIFC	2	3.33	3.33	8	8.2	10	2	1.58496	3.16993	-1.55879	-2.22799	5.20963	0.0224621	1
ENSG00000224490	TTC21B-AS1	1	1	7	0	0.5	0	1	1	0	3.4534	-3.44392	5.20747	0.02249	1
ENSG00000232598	havana	0	0	0.5	5	0.2	3.6	0	0	2.58496	-3.41086	-3.49496	5.20452	0.0225282	1
ENSG00000178878	APOLD1	374.75	405	325.75	469.53	412	508.7	8.78202	8.55363	8.87814	-0.330378	3.6336	5.20394	0.0225358	1
ENSG00000004766	VPS50	2586.43	2209	2297.53	2687.42	2627.13	2969.7	11.7068	11.3373	11.3925	-0.224626	6.31801	5.19858	0.0226053	1
ENSG00000176236	RPP38-DT	35	40	46	19	31	23	5.12928	5.16993	4.32193	0.721693	-0.0166231	5.19167	0.0226954	1
ENSG00000149418	ST14	17	17	27.2	11	13	5.5	4.20945	4.16993	3.58496	1.03761	-1.06558	5.18934	0.0227258	1
ENSG00000225125	RANP4	16	6	12.5	25.5	17	28	3.70044	4.08746	4.72792	-1.01986	-0.73538	5.18351	0.0228023	1
ENSG00000254571	havana	0	0	0	0	0	7	2.58496	0	0	-4.34684	-3.34478	5.18093	0.0228361	1
ENSG00000151575	TEX9	1174.9	1004.73	930.67	1280.3	1048.15	1457.33	10.5628	10.1995	10.3234	-0.28123	5.20636	5.18085	0.0228371	1
ENSG00000124232	RBPJL	4	4	2	1	0	0	0	2.32193	1	2.93385	-3.09004	5.17644	0.0228952	1
ENSG00000155897	ADCY8	22.2	65	73	23	28	35.5	4.20945	4.53605	4.58496	0.888345	0.10938	5.17417	0.0229251	1
ENSG00000177666	PNPLA2	402	509	542	410	357	385	8.89785	8.65464	8.68299	0.334111	3.71059	5.17276	0.0229438	1
ENSG00000110651	CD81	3023	3627	3472	2929	2896	2818	11.7423	11.5622	11.5167	0.225047	6.53442	5.17101	0.0229669	1
ENSG00000145214	DGKQ	243.2	299.2	313.4	194.4	198.67	259.4	8.00411	7.93192	7.61029	0.392813	2.93292	5.17011	0.0229788	1
ENSG00000183307	TMEM121B	88	143	95	80	67	84	7.04439	6.47573	6.33985	0.496072	1.63216	5.16575	0.0230365	1
ENSG00000080824	HSP90AA1	138903	121445	116940	141481	136880	158950	17.5122	17.0837	17.1103	-0.213377	12.0472	5.16332	0.0230687	1
ENSG00000198765	SYCP1	4	4.38	4.2	11	6	19.2	1.926	2.32193	3.58496	-1.48871	-2.10497	5.16201	0.0230861	1
ENSG00000227954	TARID	39.5	58.4	45.2	84.45	42.2	102.9	5.3505	5.33985	6.41701	-0.672179	0.789807	5.15792	0.0231406	1
ENSG00000196531	NACA	38602.1	33072.9	33615.7	39644.6	38979.4	43910.1	15.7582	15.2364	15.2749	-0.219563	10.2147	5.15759	0.0231449	1
ENSG00000226031	FGF13-AS1	0	7	0	0	0	0	1	0	0	4.37537	-3.5971	5.15667	0.0231572	1
ENSG00000285718	havana	1.6	7	14.2	2.65	0	2	1	1.37851	1.8679	2.22071	-2.61503	5.15418	0.0231904	1
ENSG00000234390	USP27X-DT	88	77.5	56	54.5	54.5	40	6.69349	6.47573	5.79442	0.565179	1.05097	5.15243	0.0232139	1
ENSG00000286971	havana_tagene	4	0	1	0	0	0	1	2.32193	0	3.92149	-3.49066	5.15188	0.0232213	1
ENSG00000138271	GPR87	70	61	71	82	79	129	6.70044	6.14975	6.37504	-0.516936	1.343	5.14492	0.0233145	1
ENSG00000285632	havana	6	14	18	5	7	2	3.80735	2.80735	2.58496	1.41008	-1.66974	5.14012	0.023379	1
ENSG00000151014	NOCT	453.2	526	428	380	383.2	350	8.70736	8.82718	8.57365	0.333958	3.60575	5.13846	0.0234014	1
ENSG00000179935	LINC00652	40	62	53	21	25	48	5.45943	5.35755	4.45943	0.724398	0.324033	5.13597	0.023435	1
ENSG00000183598	H3C13	1	2.83	3	1.17	34.08	1	1	1	1.1177	-2.39346	-2.21319	5.13548	0.0234416	1
ENSG00000200890	RNA5SP99	0	0	0	0	7	0	0	0	0	-4.42198	-3.65277	5.13507	0.0234471	1
ENSG00000223247	RNU2-64P	0	0	0	0	7	0	0	0	0	-4.42198	-3.65277	5.13507	0.0234471	1
ENSG00000102349	KLF8	27	25	17	11	4	18	3	4.80735	3.58496	1.06439	-0.99999	5.13105	0.0235015	1
ENSG00000204520	MICA	2	0	3	0	0	0	0	1.58496	0	3.92454	-3.49147	5.13059	0.0235077	1
ENSG00000236242	MYO16-AS1	0	1	5	0	0	0	2.90689	0	0	4.17438	-3.33735	5.12924	0.0235261	1
ENSG00000229124	VIM-AS1	95	95	118	148	108	165	7.45943	6.58496	7.21917	-0.446925	2.04138	5.12882	0.0235317	1
ENSG00000106399	RPA3	4578	4177.2	4124.1	4867.45	4795.85	5326.5	12.5916	12.1608	12.2492	-0.219936	7.13709	5.1279	0.0235441	1
ENSG00000100079	LGALS2	4	6	6	1	2	0	0	2.32193	1	2.27664	-2.80444	5.12701	0.0235563	1
ENSG00000198680	TUSC1	442	424	406	334	325	366	9.05257	8.79116	8.38802	0.310457	3.62922	5.12468	0.0235879	1
ENSG00000144962	SPATA16	12	10	22.6	8.2	5	5	2.80735	3.70044	3.20163	1.27713	-1.74802	5.12286	0.0236127	1
ENSG00000287726	havana_tagene	1.2	7	5.2	12.67	8	14	3.58496	1.1375	3.77294	-1.34522	-1.75745	5.1222	0.0236216	1
ENSG00000237379	CBX1P3	0	0	0	1	1	3	2.58496	0	1	-3.91418	-3.44157	5.12106	0.0236372	1
ENSG00000136717	BIN1	446	473	428	374	344	363	9.21432	8.80413	8.55075	0.315526	3.67734	5.12053	0.0236444	1
ENSG00000184933	OR6A2	3	1	1	0	0	0	1.58496	2	0	3.92126	-3.3907	5.11681	0.0236951	1
ENSG00000143869	GDF7	517	575	524	442	426	441	8.97441	9.01681	8.79116	0.301875	3.84023	5.1146	0.0237254	1
ENSG00000135838	NPL	445	369	374	507.33	436	538	8.91886	8.8009	8.98962	-0.317764	3.72332	5.1117	0.023765	1
ENSG00000180592	SKIDA1	210	253	265	192	179	191	8.15482	7.7211	7.59246	0.372099	2.80776	5.1086	0.0238076	1
ENSG00000286295	havana_tagene	3	7	1	1	0	0	0	2	1	3.06535	-3.34221	5.10732	0.0238251	1
ENSG00000247157	LINC01252	4	23	21	8.4	6	5	4.64386	2.32193	3.23266	1.28959	-1.20994	5.10718	0.0238271	1
ENSG00000267364	havana_tagene	0.25	0	0	1.33	0	7	0	0.321928	1.22033	-3.82104	-3.54754	5.10562	0.0238485	1
ENSG00000182858	ALG12	507	683	667	498	512	473	9.24317	8.98868	8.9629	0.321095	4.04705	5.10562	0.0238485	1
ENSG00000156467	UQCRB	14909	13172	12430.7	14895.3	15229.3	16953.7	14.3195	13.864	13.8627	-0.217941	8.8201	5.10522	0.0238539	1
ENSG00000183963	SMTN	753	902.33	896.83	666.33	698.67	734	9.81646	9.55842	9.38226	0.280395	4.54169	5.10399	0.0238709	1
ENSG00000078399	HOXA9	2772	2699	2504	2258	1928	2600	11.6746	11.4372	11.1415	0.234939	6.28847	5.10199	0.0238984	1
ENSG00000213711	PHB1P7	3	3.5	1.83	0	0	1	2.01078	2	0	2.6834	-3.10188	5.10156	0.0239043	1
ENSG00000066468	FGFR2	492	612	501	725.2	621	634	9.81538	8.94544	9.50422	-0.305284	4.35918	5.09988	0.0239275	1
ENSG00000289517	havana	3	2	0	0	0	0	1	2	0	3.91949	-3.59718	5.09506	0.0239941	1
ENSG00000233110	SORBS2-AS1	0	0	0	3	2	0	2	0	2	-3.93361	-3.54382	5.09415	0.0240066	1
ENSG00000101883	RHOXF1	3	2	4	9	6	12	2.32193	2	3.32193	-1.54312	-2.04896	5.09001	0.0240641	1
ENSG00000237208	havana	0	5	1	0	0	0	2	0	0	4.16685	-3.54333	5.08593	0.0241207	1
ENSG00000180745	CLRN3	0	0	0	2	2	1	0	0	1.58496	-3.92909	-3.59668	5.08238	0.0241701	1
ENSG00000131264	CDX4	0	7	0	0	0	0	0	0	0	4.37533	-3.6534	5.0815	0.0241824	1
ENSG00000259082	LINC02314	0	7	0	0	0	0	0	0	0	4.37533	-3.6534	5.0815	0.0241824	1
ENSG00000259847	LINC02126	0	7	0	0	0	0	0	0	0	4.37533	-3.6534	5.0815	0.0241824	1
ENSG00000198732	SMOC1	335.33	387.08	368.53	454.67	458.53	447.25	9.22381	8.39373	8.83185	-0.321159	3.78907	5.08093	0.0241904	1
ENSG00000171517	LPAR3	643	732	642	554	475.33	583	9.30492	9.33092	9.11634	0.323404	4.22937	5.07861	0.0242227	1
ENSG00000147526	TACC1	1398.67	1704.25	1487	1344.2	1017.4	1404	10.1576	10.4509	10.3936	0.287991	5.30299	5.07845	0.024225	1
ENSG00000232732	havana	69	61	68	47	46	43.2	5.85798	6.12928	5.58496	0.536262	0.750375	5.07715	0.0242431	1
ENSG00000168918	INPP5D	235.33	246	287.67	332.5	344	309	8.69766	7.88466	8.38154	-0.361091	3.33872	5.07664	0.0242503	1
ENSG00000104722	NEFM	3911	4612	4474	3764.5	3703	3635.5	12.0928	11.9337	11.8786	0.224543	6.91944	5.07514	0.0242713	1
ENSG00000183579	ZNRF3	642	781.2	813.67	573.25	558.2	646.2	9.27146	9.32867	9.16554	0.331593	4.3099	5.0721	0.024314	1
ENSG00000261033	SPECC1-DT	27	18	22	25	42	47	5.20945	4.80735	4.70044	-0.764916	-0.113497	5.07092	0.0243305	1
ENSG00000133027	PEMT	469.8	610.4	597.4	495.85	443.4	388	9.19832	8.87897	8.95667	0.334144	3.93085	5.06837	0.0243664	1
ENSG00000137106	GRHPR	2168	2393	2486	2016	1980	2026	11.4163	11.0828	10.978	0.224898	6.06049	5.06525	0.0244101	1
ENSG00000249109	havana	0	0	0	2.67	0.2	2	0	0	1.87578	-3.87848	-3.76981	5.06291	0.0244432	1
ENSG00000245680	ZNF585B	32	16	27	15	17	8	4.90689	5.04439	4	0.894528	-0.446576	5.0619	0.0244574	1
ENSG00000260509	havana	16	18	6	6	4	6	3.16993	4.08746	2.80735	1.30208	-1.43243	5.05931	0.024494	1
ENSG00000164049	FBXW12	9	19.33	15	24	24	33	4.75489	3.32193	4.64386	-0.895852	-0.535864	5.05747	0.02452	1
ENSG00000227589	TP73-AS3	0	0	0	0	0	7	0	0	0	-4.34633	-3.65382	5.05616	0.0245386	1
ENSG00000228723	SRGAP3-AS2	0	0	0	0	0	7	0	0	0	-4.34633	-3.65382	5.05616	0.0245386	1
ENSG00000255225	OR8B6P	0	0	0	0	0	7	0	0	0	-4.34633	-3.65382	5.05616	0.0245386	1
ENSG00000178150	ZNF114	169	191	196	250	226.5	237	8.0607	7.40939	7.97154	-0.361049	2.72104	5.05047	0.0246193	1
ENSG00000259103	havana	0	0	7	0	0	0	1.58496	0	0	4.3881	-3.54276	5.05018	0.0246234	1
ENSG00000283959	havana	19	18	19	36.5	27	29.2	5.39232	4.32193	5.22882	-0.724651	-0.139552	5.04988	0.0246276	1
ENSG00000289379	havana_tagene	0	0	0	1	3	1	2	0	1	-3.9354	-3.59774	5.04943	0.0246341	1
ENSG00000279070	havana	2	1	0	5	8	2	2.32193	1.58496	2.58496	-2.21009	-2.8376	5.04761	0.02466	1
ENSG00000198763	MT-ND2	41183	53777.2	50720	47015	37460	36566	15.6326	15.3298	15.5209	0.264959	10.4133	5.04728	0.0246646	1
ENSG00000075223	SEMA3C	574.45	477	509.5	630	552.87	735	10.2864	9.16855	9.3015	-0.295236	4.52585	5.0465	0.0246758	1
ENSG00000229228	LINC00582	0	0	2	5	5	2	1.58496	0	2.58496	-2.39898	-2.94123	5.04582	0.0246854	1
ENSG00000236472	havana	1	4	5	0	1	0	0	1	0	2.92903	-3.34269	5.04541	0.0246913	1
ENSG00000167657	DAPK3	799.5	936	882	691	757	702	10.0403	9.64476	9.43463	0.280133	4.67067	5.04124	0.0247508	1
ENSG00000185803	SLC52A2	569	612.2	700	526	524	469	9.56605	9.15482	9.04166	0.305088	4.15564	5.04057	0.0247603	1
ENSG00000146215	CRIP3	4	14	5	18	24	9	4.64386	2.32193	4.24793	-1.14948	-0.978126	5.03762	0.0248025	1
ENSG00000083807	SLC27A5	114	116	150.45	97	89	94	7.24793	6.84549	6.61471	0.441017	1.83109	5.03749	0.0248044	1
ENSG00000166484	MAPK7	307	387	460	316	300	277	8.40088	8.26679	8.30834	0.367293	3.3011	5.03418	0.0248519	1
ENSG00000213930	GALT	11	16	12.25	8.2	4	3	3.16993	3.58496	3.20163	1.34551	-1.87688	5.03203	0.0248827	1
ENSG00000165152	PGAP4	1007	1153.4	1110	972	873	868	10.0546	9.97728	9.9263	0.267237	4.88184	5.03084	0.0248998	1
ENSG00000274049	INO80B-WBP1	27	15	40	18	15	9	4.24793	4.80735	4.24793	0.955706	-0.656238	5.0293	0.024922	1
ENSG00000289126	havana_tagene	11	7	14	11	17	40	4.32193	3.58496	3.58496	-1.06925	-0.871232	5.02362	0.0250038	1
ENSG00000041357	PSMA4	21013	18249.8	18409	21608	21263	23738.2	14.7493	14.3591	14.3993	-0.208771	9.30661	5.0236	0.0250041	1
ENSG00000131849	ZNF132	4	3	6	0	0	2	1	2.32193	0	2.5141	-2.87047	5.01992	0.0250573	1
ENSG00000167674	HDGFL2	1721	2127.5	2171.4	1668	1655	1744	11.1687	10.7499	10.7048	0.247255	5.79019	5.01973	0.0250601	1
ENSG00000254842	LINC02551	2	2	5	0.4	0.2	0	1	1.58496	0.485427	3.29448	-3.18375	5.01871	0.0250749	1
ENSG00000241322	FBXW10B	13.75	14.4	15	4.5	9	7.1	4.34554	3.88264	2.45943	1.05074	-1.22777	5.01774	0.0250889	1
ENSG00000287245	havana_tagene	0.4	7.6	2.7	0.4	0.2	0.4	1.76553	0.485427	0.485427	3.02917	-3.20652	5.01427	0.0251392	1
ENSG00000185339	TCN2	26	35	40	25	21	12	4.9542	4.75489	4.70044	0.791537	-0.0988167	5.01371	0.0251473	1
ENSG00000228043	SPOPL-DT	62.5	83.4	61.4	43.73	32.45	60	5.43729	5.98868	5.48317	0.608671	0.757142	5.0131	0.0251563	1
ENSG00000230968	havana	3.5	1.5	0	0	0	0	0	2.16993	0	3.91953	-3.5441	5.01255	0.0251642	1
ENSG00000204511	MCCD1	2	3	0	0	0	0	1	1.58496	0	3.91917	-3.71286	5.0075	0.0252377	1
ENSG00000202515	VTRNA1-3	17	27	14	23	55	27	5.39232	4.16993	4.58496	-0.865894	-0.152467	5.0051	0.0252728	1
ENSG00000254878	havana	0	0	0	5	0	1	0	0	2.58496	-4.16301	-3.54226	5.00246	0.0253113	1
ENSG00000105997	HOXA3	413	506	454	364	318	401	8.92184	8.69349	8.51175	0.343053	3.7299	5.00048	0.0253403	1
ENSG00000255435	TTC36-AS1	39	26.5	37	43	73	45	5.70044	5.32193	5.45943	-0.657911	0.528084	4.99871	0.0253662	1
ENSG00000284490	havana	1	5	3	0	0	1	3.16993	1	0	2.79268	-2.93529	4.99749	0.0253841	1
ENSG00000241544	LINC02029	3	0	2	0	0	0	0	2	0	3.92306	-3.71242	4.99735	0.0253861	1
ENSG00000255328	havana	4	1	4	11	5	10	3.16993	2.32193	3.58496	-1.49027	-1.97937	4.99697	0.0253917	1
ENSG00000102970	CCL17	0	3	2	0	0	0	0	0	0	3.92235	-3.71243	4.9967	0.0253957	1
ENSG00000258386	havana	0	3	2	0	0	0	0	0	0	3.92235	-3.54283	4.9941	0.0254339	1
ENSG00000244513	EOGT-DT	81	96	95	75	55	64	6.33985	6.35755	6.24793	0.486477	1.23987	4.99306	0.0254492	1
ENSG00000287160	havana_tagene	1.4	6.6	2.4	0.8	0	0.2	0.263034	1.26303	0.847997	2.98975	-3.30681	4.99173	0.0254687	1
ENSG00000220586	TUBBP9	9.25	17	20	28.25	22	34	4.16993	3.35755	4.87036	-0.857179	-0.546944	4.9893	0.0255045	1
ENSG00000234304	SGO1P2	0	0	0	0	1.65	3.15	1	0	0	-3.86245	-3.58354	4.98918	0.0255063	1
ENSG00000122783	CYREN	3638.5	3983	3734.33	3452.2	3026	3329.87	11.8776	11.8295	11.7537	0.210432	6.7046	4.98897	0.0255093	1
ENSG00000272443	OR13Z2P	0	0	0	2	3	0	0	0	1.58496	-3.9404	-3.7737	4.98805	0.025523	1
ENSG00000253834	havana	0	0	0	2	3	0	0	0	1.58496	-3.9404	-3.7737	4.98805	0.025523	1
ENSG00000260970	havana	0	0	0	2	3	0	0	0	1.58496	-3.9404	-3.7737	4.98805	0.025523	1
ENSG00000272937	OR6U2P	0	0	0	2	3	0	0	0	1.58496	-3.9404	-3.7737	4.98805	0.025523	1
ENSG00000167977	KCTD5	2650.5	2866.5	2972.5	2532	2308	2457	11.6227	11.3726	11.3066	0.217189	6.33259	4.98758	0.0255299	1
ENSG00000248583	havana	18.1	12.35	16.93	28	21.18	34.08	4.78503	4.2555	4.85798	-0.80607	-0.361718	4.98539	0.0255622	1
ENSG00000279235	havana	0	4	1	0	0	0	0	0	0	3.92052	-3.65408	4.98526	0.0255641	1
ENSG00000283377	havana	0	0	0	3	2	0	0	0	2	-3.93401	-3.77378	4.98234	0.0256073	1
ENSG00000204688	OR2H1	0	0	0	3	2	0	0	0	2	-3.93401	-3.77378	4.98234	0.0256073	1
ENSG00000270791	DPRXP6	0	0	0	3	2	0	0	0	2	-3.93401	-3.77378	4.98234	0.0256073	1
ENSG00000258108	havana	0	0	0	3	2	0	0	0	2	-3.93401	-3.77378	4.98234	0.0256073	1
ENSG00000286867	havana_tagene	0	0	0	3	2	0	0	0	2	-3.93401	-3.77378	4.98234	0.0256073	1
ENSG00000112787	FBRSL1	598.25	735	810.9	507	626.5	581	9.44398	9.22701	8.98868	0.31923	4.26927	4.9805	0.0256345	1
ENSG00000180138	CSNK1A1L	45	58.5	56	46	28	29	5.62936	5.52356	5.55459	0.628006	0.478928	4.98047	0.025635	1
ENSG00000095917	TPSD1	0	0	0	0	3	2	0	0	0	-3.93095	-3.77383	4.97951	0.0256493	1
ENSG00000227825	SLC9A7P1	17	25	23	17	8	5	3.16993	4.16993	4.16993	1.10283	-0.919894	4.97805	0.0256709	1
ENSG00000248588	havana	0	0	0.2	2	1	3	0	0	1.58496	-3.51515	-3.70051	4.97729	0.0256822	1
ENSG00000264825	havana	0	0	0	3	1.2	0.4	2.41414	0	2	-3.81486	-3.4353	4.9757	0.0257058	1
ENSG00000196653	ZNF502	319.25	283	262	234	172	259	8.3443	8.32305	7.87652	0.380685	3.03958	4.97565	0.0257066	1
ENSG00000204671	IL31	3	2	0	0	0	0	2.32193	2	0	3.91938	-3.49182	4.97339	0.0257402	1
ENSG00000232821	havana	0	0	0	0	2	3	0	0	0	-3.91994	-3.77398	4.96976	0.0257943	1
ENSG00000255206	havana	0	0	0	0	2	3	0	0	0	-3.91994	-3.77398	4.96976	0.0257943	1
ENSG00000286502	havana_tagene	0	0	0	0	2	3	0	0	0	-3.91994	-3.77398	4.96976	0.0257943	1
ENSG00000227143	LINC01153	0	0	0	0	2	3	0	0	0	-3.91994	-3.77398	4.96976	0.0257943	1
ENSG00000155961	RAB39B	647	669	648	575	445	583	9.25739	9.33985	9.16993	0.294474	4.1301	4.96903	0.0258051	1
ENSG00000226669	havana	0	2	3	0	0	0	0	0	0	3.92421	-3.7739	4.96809	0.0258191	1
ENSG00000285735	LINC02717	0	2	3	0	0	0	0	0	0	3.92421	-3.7739	4.96809	0.0258191	1
ENSG00000166787	SAA3P	0	2	3	0	0	0	0	0	0	3.92421	-3.7739	4.96809	0.0258191	1
ENSG00000149043	SYT8	0	4	1	0	0	0	0	0	0	3.92051	-3.59802	4.96797	0.025821	1
ENSG00000253298	LINC01845	0	3	2	0	0	0	0	0	0	3.92236	-3.77393	4.96645	0.0258436	1
ENSG00000225198	SSXP3	0	3	2	0	0	0	0	0	0	3.92236	-3.77393	4.96645	0.0258436	1
ENSG00000234560	OR10G8	0	3	2	0	0	0	0	0	0	3.92236	-3.77393	4.96645	0.0258436	1
ENSG00000257912	LINC02258	0	3	2	0	0	0	0	0	0	3.92236	-3.77393	4.96645	0.0258436	1
ENSG00000238189	ENOX1-AS2	0	3	2	0	0	0	0	0	0	3.92236	-3.77393	4.96645	0.0258436	1
ENSG00000240338	havana	0	3	2	0	0	0	0	0	0	3.92236	-3.77393	4.96645	0.0258436	1
ENSG00000183309	ZNF623	1544.5	1595.5	1518	1338.83	1194.5	1405.5	10.6129	10.5939	10.3878	0.241899	5.45362	4.96497	0.0258658	1
ENSG00000267284	havana	37.8	28.2	25.2	39.5	35.6	81.43	5.12309	5.27798	5.33985	-0.768839	0.375682	4.9648	0.0258683	1
ENSG00000162763	LRRC52	3	2	0	0	0	0	0	2	0	3.91937	-3.77397	4.96382	0.025883	1
ENSG00000170653	ATF7	3	2	0	0	0	0	0	2	0	3.91937	-3.77397	4.96382	0.025883	1
ENSG00000233406	havana	2620.1	2854.35	2993.8	2625.8	2339.37	2193.22	12.0008	11.356	11.3591	0.239446	6.39143	4.96334	0.0258901	1
ENSG00000288958	havana_tagene	0	0	0	3	0	2	0	0	2	-3.91203	-3.77409	4.96295	0.0258961	1
ENSG00000258548	LINC00645	0	0	0	3	0	2	0	0	2	-3.91203	-3.77409	4.96295	0.0258961	1
ENSG00000231781	havana	0	0	0	2	0	3	0	0	1.58496	-3.9074	-3.77415	4.9589	0.0259567	1
ENSG00000271550	BNIP3P11	0	0	0	2	0	3	0	0	1.58496	-3.9074	-3.77415	4.9589	0.0259567	1
ENSG00000224301	havana_tagene	0	0	0	2	0	3	0	0	1.58496	-3.9074	-3.77415	4.9589	0.0259567	1
ENSG00000259277	havana	0	0	0	2	0	3	0	0	1.58496	-3.9074	-3.77415	4.9589	0.0259567	1
ENSG00000252034	RNY4P37	0	0	0	2	0	3	0	0	1.58496	-3.9074	-3.77415	4.9589	0.0259567	1
ENSG00000076924	XAB2	724	898	948	713	723	661	9.88264	9.50184	9.47978	0.290108	4.57248	4.95354	0.0260372	1
ENSG00000285547	havana	6	10.2	8	3	3.67	0	3.80735	2.80735	2	1.79453	-2.12999	4.95347	0.0260383	1
ENSG00000235016	SEMA3F-AS1	0	1	0	3	2	3.33	2	0	2	-2.68083	-3.09737	4.94641	0.0261449	1
ENSG00000233016	SNHG7	1393	1400	1409	1219	1076.2	1282	11.0151	10.445	10.2527	0.232513	5.42857	4.94431	0.0261767	1
ENSG00000142973	CYP4B1	0	8	8.2	1.2	1	0	1	0	1.1375	2.69076	-2.96794	4.94151	0.0262192	1
ENSG00000166405	RIC3	21.48	32.9	31.6	50.4	28.2	61.97	6.02724	4.49057	5.6837	-0.700394	0.490419	4.94107	0.0262258	1
ENSG00000043462	LCP2	8	4	9	3	2	0	1	3.16993	2	1.98952	-2.80261	4.94026	0.0262381	1
ENSG00000254402	LRRC24	8	12	10	23	14	22	4.16993	3.16993	4.58496	-0.965426	-1.08807	4.9382	0.0262693	1
ENSG00000159450	TCHH	53	55	70	40	29	43	5.16993	5.75489	5.35755	0.669396	0.614019	4.93266	0.0263537	1
ENSG00000242100	RPL9P32	200.13	164.12	161.77	187.67	226.42	279.05	8.08995	7.65198	7.55972	-0.397653	2.65068	4.93039	0.0263884	1
ENSG00000005981	ASB4	6	13	8.5	4	3	1	0	2.80735	2.32193	1.73078	-2.4005	4.92774	0.0264289	1
ENSG00000137218	FRS3	199	199	177	163	153.2	117.5	7.84674	7.64386	7.35755	0.401214	2.45504	4.92171	0.0265212	1
ENSG00000198846	TOX	34.2	46	72.25	41	16	32	4.71864	5.1375	5.39232	0.780294	0.18999	4.9211	0.0265306	1
ENSG00000256968	SNRPEP2	844.57	773.1	627.23	810.08	925.02	1019.18	10.2228	9.72378	9.6637	-0.296902	4.70206	4.9208	0.0265352	1
ENSG00000225079	FTH1P22	0	0	0	0	1	4	1	0	0	-3.90882	-3.54464	4.91963	0.0265533	1
ENSG00000211699	TRGV3	1	0	0	7.5	2	0	2	1	3.08746	-2.87102	-2.92207	4.91942	0.0265564	1
ENSG00000287808	DHX9-AS1	105.5	121	127	91	77	92	6.70736	6.73471	6.52356	0.442743	1.63209	4.91573	0.0266133	1
ENSG00000232162	USP12-AS1	4	0	1	0	0	0	2	2.32193	0	3.92144	-3.30142	4.91152	0.0266781	1
ENSG00000106648	GALNTL5	80.2	48.7	67	91	77	111.4	6.46271	6.34341	6.52356	-0.509051	1.29114	4.9106	0.0266924	1
ENSG00000226791	LINC02611	0	6.2	0	0	0	0	0.263034	0	0	4.20943	-3.67694	4.90999	0.0267018	1
ENSG00000261594	TPBGL	9	1	12	3	0	2	3.58496	3.32193	2	2.0711	-2.34487	4.90986	0.0267038	1
ENSG00000137818	RPLP1	20003.5	23308.4	26300.9	21057.2	18725	19318.7	14.8873	14.288	14.3621	0.234977	9.37427	4.9093	0.0267124	1
ENSG00000287912	havana_tagene	13	17.25	17.73	7	1	11	2.63227	3.80735	3	1.33253	-1.74618	4.90627	0.0267593	1
ENSG00000234034	havana	5	2.2	0	0.2	0	0	1.58496	2.58496	0.263034	3.76784	-3.52164	4.90199	0.0268258	1
ENSG00000124915	MYRF-AS1	5	0	6	0	0	1	2	2.58496	0	3.07841	-3.16902	4.90044	0.0268499	1
ENSG00000273367	havana	3	2	4	12	8	6	3.16993	2	3.70044	-1.49754	-2.16792	4.90008	0.0268555	1
ENSG00000233754	havana	0	0	0	0	0	7	2	0	0	-4.34571	-3.49116	4.89943	0.0268655	1
ENSG00000256469	havana	2	9	3	0	2	0	1	1.58496	0	2.59321	-2.93851	4.89809	0.0268864	1
ENSG00000243062	havana	0	0	0	3	0	2	0	0	2	-3.91177	-3.65483	4.89786	0.02689	1
ENSG00000164741	DLC1	657.2	841.27	884.2	1082.23	902.2	944.12	9.8716	9.36238	10.0811	-0.298617	4.72922	4.89745	0.0268964	1
ENSG00000232457	SLC16A6P1	9	7.5	2.5	2	3	0	2.58496	3.32193	1.58496	1.84302	-2.23325	4.89462	0.0269406	1
ENSG00000230021	havana	983.25	1381.53	1151.48	865.35	871.03	1086	10.028	9.94288	9.75881	0.317842	4.98626	4.89369	0.026955	1
ENSG00000227212	PFN1P6	5.5	5	0.4	1	0	0	0	2.70044	1	3.05228	-3.3591	4.8933	0.0269611	1
ENSG00000183850	ZNF730	2.2	9.4	9.4	1.45	2	1.6	1	1.67807	1.29278	1.98047	-2.65219	4.89069	0.0270019	1
ENSG00000143320	CRABP2	422	426	417	512	508	525	9.35094	8.72451	9.00282	-0.290376	3.90816	4.88978	0.0270162	1
ENSG00000254202	havana	2325	2208	2184.78	1922.72	1443.75	2241.97	10.8176	11.1836	10.9097	0.26481	5.86523	4.88914	0.0270261	1
ENSG00000136099	PCDH8	0	2	4	5	9	6	3.32193	0	2.58496	-1.68476	-2.23381	4.88836	0.0270383	1
ENSG00000181433	SAGE1	30	22.5	17	40	34.5	49	4.08746	4.9542	5.35755	-0.824904	-0.0199733	4.88819	0.027041	1
ENSG00000253506	NACA2	468.42	438.83	441.5	534.17	524.58	588.75	9.45635	8.87474	9.06385	-0.289403	3.97918	4.88818	0.0270412	1
ENSG00000256862	PARP11-AS1	6	6	4	1	2	0	3	2.80735	1	2.27479	-2.74235	4.88611	0.0270736	1
ENSG00000112651	MRPL2	32	48	61	28	32	29	5.58496	5.04439	4.85798	0.659672	0.356545	4.88514	0.0270889	1
ENSG00000130758	MAP3K10	260	332	337	262	224	243	8.38802	8.02791	8.03892	0.348827	3.07836	4.88467	0.0270962	1
ENSG00000185129	PURA	2047	2175	2245	1878	1617	2024	11.0668	11	10.8757	0.229973	5.90429	4.88441	0.0271002	1
ENSG00000122490	SLC66A2	436	582	659	432	449	443	9.74147	8.77149	8.75822	0.339003	4.04948	4.87883	0.027188	1
ENSG00000250777	havana	5	4	1	0	0	1	0	2.58496	0	2.9391	-3.43872	4.87654	0.0272241	1
ENSG00000141985	SH3GL1	1892.65	2271.6	2262.4	1872.8	1767.2	1827.2	11.3605	10.887	10.8718	0.231576	5.92896	4.87596	0.0272332	1
ENSG00000197037	ZSCAN25	1154	1148	1195	968	893	1088	10.2586	10.1737	9.92035	0.246542	5.02244	4.87487	0.0272505	1
ENSG00000266469	havana	51.33	48	36	32	34	18	6	5.70957	5.04439	0.67806	0.338378	4.87197	0.0272964	1
ENSG00000105223	PLD3	1532	1810	1899	1533	1512	1352	10.817	10.5821	10.5831	0.249575	5.59302	4.86956	0.0273344	1
ENSG00000279091	havana	0	0	0.2	2	0	5	0	0	1.58496	-3.71134	-3.64216	4.86864	0.0273491	1
ENSG00000152082	MZT2B	1076	1463.67	1695	1260	1079	1050.5	10.8768	10.0728	10.3004	0.319471	5.31587	4.8686	0.0273498	1
ENSG00000227953	LINC01341	70	75	73.25	60	47	43	5.72792	6.14975	5.93074	0.537424	0.873933	4.86733	0.0273699	1
ENSG00000231079	KIF5C-AS1	14	17	15	6	11	5	3.926	3.90689	2.80735	1.04549	-1.20108	4.86581	0.0273939	1
ENSG00000262519	TXNP4	471.5	339	393	444.5	542.5	524.5	9.24436	8.88417	8.79928	-0.331907	3.82054	4.86551	0.0273988	1
ENSG00000274685	havana	2	3	0	0	0	0	1	1.58496	0	3.91903	-3.39402	4.86309	0.0274371	1
ENSG00000146678	IGFBP1	0	4	1	0	0	0	2	0	0	3.92045	-3.54338	4.86226	0.0274503	1
ENSG00000182747	SLC35D3	32	37	31	55	51	47	5.42626	5.04439	5.80735	-0.614828	0.407098	4.85926	0.0274981	1
ENSG00000130305	NSUN5	983.5	1089	1158.9	957.83	851.83	885.83	10.4564	9.94325	9.90513	0.260214	4.95899	4.85884	0.0275049	1
ENSG00000197744	PTMAP2	178.92	115.58	103.38	104.3	75.37	103.9	7.26162	7.49121	6.71836	0.488992	1.80496	4.8585	0.0275103	1
ENSG00000225094	SETP20	36.15	35.83	24.45	21.2	19.25	16.5	4.45286	5.21529	4.47249	0.752484	-0.350294	4.8576	0.0275247	1
ENSG00000130844	ZNF331	30	27.2	21.75	13	15.2	13	3.32193	4.9542	3.80735	0.928392	-0.659225	4.85756	0.0275252	1
ENSG00000124019	FAM124B	1	3	0	4	8	6	0	1	2.32193	-2.08397	-2.83679	4.85728	0.0275296	1
ENSG00000123610	TNFAIP6	1	0	1	1	1	12.5	3.16993	1	1	-2.63221	-2.74552	4.85703	0.0275337	1
ENSG00000160703	NLRX1	851.2	941	941	728	780	756	9.7719	9.73505	9.50978	0.268805	4.61962	4.85663	0.02754	1
ENSG00000267047	havana	5	9	14	5	3	2	3	2.58496	2.58496	1.45194	-2.03044	4.85631	0.0275451	1
ENSG00000283047	FRG1FP	30.15	17	32.45	23.35	3.47	6.87	3.97911	4.96116	4.60585	1.23598	-0.762593	4.8561	0.0275485	1
ENSG00000187775	DNAH17	206.2	200.1	189.2	283.32	209.45	268.8	8.48059	7.69488	8.15137	-0.353796	2.95208	4.85561	0.0275564	1
ENSG00000232363	havana	0.5	5	0	0	0	0	1.1375	0.584963	0	4.04701	-3.44441	4.85504	0.0275654	1
ENSG00000273062	RALGPS2-AS1	6	3	5	14	5	19	1.58496	2.80735	3.90689	-1.40693	-1.90236	4.85501	0.027566	1
ENSG00000249722	havana	2	1	1	5	3	8	3	1.58496	2.58496	-1.90365	-2.5988	4.85434	0.0275766	1
ENSG00000058600	POLR3E	2533	2843	2910	2472.5	2141	2491	11.5294	11.3072	11.2723	0.222174	6.29242	4.85353	0.0275896	1
ENSG00000227502	MROCKI	7	0	0	0	0	0	0	3	0	4.37688	-3.48959	4.85346	0.0275907	1
ENSG00000204394	VARS1	2518	3120	2877	2320	2419.2	2532	11.719	11.2986	11.1805	0.225927	6.38049	4.85287	0.0276001	1
ENSG00000168517	HEXIM2	313	315	382	285	268	243	8.59991	8.29462	8.15987	0.340538	3.23623	4.85271	0.0276028	1
ENSG00000234181	PIGO-AS1	3.5	10.5	4	1	1	3	3	2.16993	1	1.77923	-2.23547	4.85129	0.0276254	1
ENSG00000089127	OAS1	0	0	1	8	0	3	1	0	3.16993	-3.05728	-3.14738	4.84902	0.0276619	1
ENSG00000182446	NPLOC4	4377	4984	4846.9	4077	4097.9	4007.4	12.0606	12.0961	11.9936	0.219077	7.0124	4.84542	0.0277196	1
ENSG00000114107	CEP70	1426	1278.33	1181	1455.2	1389.2	1764.05	10.7882	10.4788	10.508	-0.245354	5.44013	4.84502	0.0277261	1
ENSG00000198074	AKR1B10	47.5	41.5	47.5	60	61.5	76.5	7.05528	5.59991	5.93074	-0.53515	1.07803	4.84463	0.0277323	1
ENSG00000287180	havana_tagene	11	13	10.7	29.5	17	18.5	4.16993	3.58496	4.93074	-0.899774	-0.831643	4.84426	0.0277384	1
ENSG00000103549	RNF40	9553	11061	10721	9011	8989	9122	13.2464	13.2219	13.1376	0.206076	8.15658	4.84109	0.0277894	1
ENSG00000062282	DGAT2	81	63	72	118	105	77	7.2854	6.35755	6.89482	-0.478421	1.63399	4.8389	0.0278246	1
ENSG00000125266	EFNB2	1176	1280	1276.6	1100	960.25	1067	10.2808	10.2009	10.1046	0.254626	5.12696	4.83887	0.0278251	1
ENSG00000150990	DHX37	1577.2	1970	1923.5	1563	1600	1418.25	10.9867	10.6241	10.611	0.251825	5.71433	4.83854	0.0278304	1
ENSG00000132423	COQ3	1334.7	1202	1227	1429.5	1385	1607.5	10.8237	10.3834	10.4823	-0.232776	5.39651	4.8379	0.0278407	1
ENSG00000205025	OR5G5P	0	3	2	0	0	0	2	0	0	3.92237	-3.58682	4.83643	0.0278646	1
ENSG00000127184	COX7C	13880.7	12391	12686.3	14308	15104	15608	14.3026	13.7609	13.8046	-0.210855	8.76596	4.83493	0.0278888	1
ENSG00000129221	AIPL1	1	6.4	0.2	0.25	0	0	0	1	0.321928	3.71679	-3.60503	4.83247	0.0279287	1
ENSG00000249106	GPM6A-DT	0	4	1	0	0	0	0.584963	0	0	3.92044	-3.74307	4.83181	0.0279393	1
ENSG00000229205	LINC00200	5.3	12.68	17.15	4.5	5.37	4	3.14241	2.65535	2.45943	1.3166	-1.74306	4.83145	0.0279451	1
ENSG00000183979	NPB	12	11	13	8	3	3	2.32193	3.70044	3.16993	1.33989	-1.68471	4.83134	0.0279469	1
ENSG00000257488	LINC02354	0	0	0	4	1	0	0	0	2.32193	-3.92785	-3.71299	4.83077	0.0279562	1
ENSG00000136275	PKD1L1-AS1	0	0	0	4	1	0	0	0	2.32193	-3.92786	-3.76148	4.82051	0.028123	1
ENSG00000280416	havana	2.5	2	0	0	0	0	1	1.80735	0	3.77826	-3.6837	4.8204	0.0281249	1
ENSG00000258052	havana	1	0	4	0	0	0	1	1	0	3.92651	-3.71276	4.8163	0.0281917	1
ENSG00000198931	APRT	2386	2772	3104	2389	2320	2305	11.69	11.221	11.2228	0.234286	6.28973	4.81605	0.0281958	1
ENSG00000163072	NOSTRIN	6	4	4	12	4	21	3	2.80735	3.70044	-1.36703	-1.74289	4.81585	0.0281992	1
ENSG00000241852	C8orf58	148	136	97	106	94	69	7.22882	7.21917	6.74147	0.495372	1.73219	4.81561	0.0282031	1
ENSG00000163472	TMEM79	299	346	358	288	262	242	8.68475	8.22882	8.17493	0.337737	3.23009	4.81435	0.0282237	1
ENSG00000254706	havana	4	9	1	1	1	1	3.80735	2.32193	1	2.09392	-2.30478	4.81191	0.0282637	1
ENSG00000229782	SPNS2-AS1	0	0	0	1	1	2	1.58496	0	1	-3.62175	-3.54433	4.81109	0.0282771	1
ENSG00000228630	HOTAIR	256	269	257	313	313	366	8.67596	8.00562	8.29462	-0.343324	3.34229	4.81108	0.0282773	1
ENSG00000269921	havana	35	46	32	16	24	29	5.32193	5.16993	4.08746	0.707721	0.0839213	4.80691	0.0283459	1
ENSG00000105711	SCN1B	49	37	49	54	63	83	6	5.64386	5.78136	-0.564573	0.741074	4.80429	0.0283889	1
ENSG00000254043	havana	0	0	0	1	0	4	0	0	1	-3.90174	-3.71334	4.80347	0.0284025	1
ENSG00000289996	havana_tagene	0	0	0	1	3	0.5	1	0	1	-3.79635	-3.74306	4.79923	0.0284724	1
ENSG00000286766	havana_tagene	0	0	0	1	4	0	0	0	1	-3.94829	-3.77361	4.79535	0.0285366	1
ENSG00000079313	REXO1	389	603	640	435	413	423.8	8.97441	8.60733	8.76818	0.358428	3.8268	4.79467	0.0285478	1
ENSG00000004777	ARHGAP33	95	135	149	76	110	84	6.72792	6.58496	6.26679	0.483383	1.67393	4.79411	0.0285571	1
ENSG00000200237	SNORA70	22	18.5	17.5	32.5	34.5	28.5	4.80735	4.52356	5.06609	-0.719978	-0.356	4.79358	0.028566	1
ENSG00000234832	NXT1-AS1	10	19	6	0	4	8	3.16993	3.45943	0	1.51952	-1.86948	4.79268	0.0285809	1
ENSG00000169689	CENPX	1665	1864	2025	1672	1529	1509	11.1917	10.7022	10.7082	0.235696	5.73665	4.7922	0.0285888	1
ENSG00000011083	SLC6A7	2	2	3	0	0	0.5	0	1.58496	0	3.11041	-3.62471	4.79206	0.0285912	1
ENSG00000086544	ITPKC	440.2	446	454	356	351	374	8.93958	8.78529	8.47978	0.308572	3.64279	4.79119	0.0286057	1
ENSG00000232046	LINC01798	13.33	25	28.85	40.73	30	45.6	5.05528	3.84097	5.38301	-0.785471	-0.0371617	4.79096	0.0286094	1
ENSG00000250770	havana	113	95	75	67.6	66	67.5	6.79442	6.83289	6.10014	0.489579	1.42409	4.78694	0.0286763	1
ENSG00000174206	KICS2	711.2	842	785.05	685.5	558.4	681.95	9.78953	9.47614	9.42312	0.28049	4.4889	4.7863	0.0286869	1
ENSG00000233589	havana	0.5	3	1	0	0	0	0	0.584963	0	3.77954	-3.74352	4.78263	0.0287481	1
ENSG00000174276	ZNHIT2	139	208	278	162	152	140	8.2854	7.12928	7.34873	0.459013	2.58938	4.78122	0.0287717	1
ENSG00000259485	LINC02253	59.7	66.6	72	90.8	73.53	112.2	7.30012	5.92362	6.52042	-0.476183	1.55041	4.78102	0.0287751	1
ENSG00000253214	havana	1	3	1	0	0	0	2.58496	1	0	3.92066	-3.49157	4.77584	0.0288618	1
ENSG00000189196	LINC00994	0	0	0	4	1	0	0	0	2.32193	-3.92792	-3.77387	4.77467	0.0288814	1
ENSG00000249441	havana	0	0	0	4	1	0	0	0	2.32193	-3.92792	-3.77387	4.77467	0.0288814	1
ENSG00000052749	RRP12	2791	3197.67	3188.7	2561.07	2660.15	2668.2	11.5599	11.4471	11.3231	0.215788	6.39548	4.77464	0.0288818	1
ENSG00000105063	PPP6R1	1903	2351.5	2367	1802.5	1874	1918	11.0546	10.8948	10.8166	0.241221	5.93081	4.77313	0.0289073	1
ENSG00000244302	PEX5L-AS2	0	2	3	0	0	0	0	0	0	3.92434	-3.59859	4.773	0.0289095	1
ENSG00000233485	FHAD1-AS1	0	0	2	2.2	6	5	2	0	1.67807	-2.52913	-2.80292	4.7725	0.0289178	1
ENSG00000183569	SERHL2	36.5	46.83	59	63	71	72	6	5.22882	6	-0.533746	0.835194	4.77176	0.0289303	1
ENSG00000137959	IFI44L	145	155	128	102	112	107	6.2854	7.18982	6.6865	0.411462	1.69228	4.76864	0.0289827	1
ENSG00000226212	TRGV6	1	0	4	0	0	0	0	1	0	3.92658	-3.77388	4.76829	0.0289886	1
ENSG00000286370	havana_tagene	0	1	4	0	0	0	0	0	0	3.92632	-3.77388	4.76804	0.0289929	1
ENSG00000223597	LINC02142	0	1	4	0	0	0	0	0	0	3.92632	-3.77388	4.76804	0.0289929	1
ENSG00000214706	IFRD2	1512	1849	1898	1539	1478	1428	11.0614	10.5632	10.5887	0.240014	5.65815	4.76723	0.0290064	1
ENSG00000239828	CCDC54-AS1	69.4	53.4	71.9	50	35.2	43.2	5.24793	6.1375	5.67243	0.59983	0.597564	4.76648	0.0290192	1
ENSG00000260944	FOXC2-AS1	1	2	1	0	0	0	1	1	0	3.62328	-3.59844	4.7661	0.0290256	1
ENSG00000283321	havana	0	4	2.2	0.2	0	0	1	0	0.263034	3.56594	-3.57562	4.76595	0.0290281	1
ENSG00000251595	ABCA11P	57	49	36	31	24	36	4.9542	5.85798	5	0.640738	0.158083	4.76542	0.029037	1
ENSG00000238031	havana	4	0	1	0	0	0	0	2.32193	0	3.92141	-3.77394	4.76306	0.0290768	1
ENSG00000204118	NAP1L6P	4	0	1	0	0	0	0	2.32193	0	3.92141	-3.77394	4.76306	0.0290768	1
ENSG00000212901	KRTAP3-1	4	0	1	0	0	0	0	2.32193	0	3.92141	-3.77394	4.76306	0.0290768	1
ENSG00000278920	havana	4	0	1	0	0	0	0	2.32193	0	3.92141	-3.77394	4.76306	0.0290768	1
ENSG00000236543	havana	0	0	0	4	0	1	0	0	2.32193	-3.9162	-3.77402	4.76284	0.0290806	1
ENSG00000286539	havana_tagene	0	4	1	0	0	0	0	0	0	3.9204	-3.77396	4.76204	0.029094	1
ENSG00000226490	havana	0	4	1	0	0	0	0	0	0	3.9204	-3.77396	4.76204	0.029094	1
ENSG00000260896	ARLNC1	0	4	1	0	0	0	0	0	0	3.9204	-3.77396	4.76204	0.029094	1
ENSG00000084207	GSTP1	6139	7169	7689	6376	5857	5708	13.0507	12.584	12.6387	0.224597	7.62772	4.76193	0.0290959	1
ENSG00000106236	NPTX2	478	408	471	371	374	348	8.98014	8.90388	8.53916	0.308958	3.67987	4.76041	0.0291216	1
ENSG00000142186	SCYL1	1576	1909	1794	1526	1536	1403	10.7764	10.623	10.5765	0.237778	5.5946	4.75899	0.0291456	1
ENSG00000264424	MYH4	1	6	3	1	0	0	0.263034	1	1	2.93451	-3.42876	4.75892	0.0291469	1
ENSG00000270948	MTDHP1	0	6	0	0	0	0	0	0	0	4.16473	-3.65406	4.7582	0.029159	1
ENSG00000164077	MON1A	430	484	577	396	364	436	9.13186	8.75154	8.633	0.318911	3.83952	4.75792	0.0291638	1
ENSG00000124102	PI3	0	0	0	2	1	1	1	0	1.58496	-3.62506	-3.6545	4.75471	0.0292182	1
ENSG00000250034	havana	0	0	0	0	1	4	0	0	0	-3.90805	-3.77413	4.75451	0.0292215	1
ENSG00000077454	LRCH4	70	92	100	56	64	58	5.7866	6.14975	5.83289	0.553879	1.12986	4.75189	0.0292662	1
ENSG00000287539	havana_tagene	15	30	19	35	28	45	5.67243	4	5.16993	-0.749108	-0.0527369	4.75124	0.0292772	1
ENSG00000228925	havana	2	0	0	2	5	6.2	2.58496	1.58496	1.58496	-2.52694	-2.86398	4.7507	0.0292863	1
ENSG00000249825	THBS4-AS1	11	10	6	3	4	2.25	2	3.58496	2	1.50421	-1.94585	4.75021	0.0292948	1
ENSG00000276663	havana	0	6	0	0	0	0	1	0	0	4.16472	-3.65383	4.74815	0.0293298	1
ENSG00000171199	OPRPN	0	0	0	1	0	4	0	0	1	-3.90137	-3.77422	4.74789	0.0293343	1
ENSG00000254516	LINC02760	0	0	0	1	0	4	0	0	1	-3.90137	-3.77422	4.74789	0.0293343	1
ENSG00000236267	havana	0	0	0	1	0	4	0	0	1	-3.90137	-3.77422	4.74789	0.0293343	1
ENSG00000025770	NCAPH2	2676.4	2834.5	2855.9	2487.2	2308.9	2434.2	11.6583	11.3866	11.2809	0.209131	6.30147	4.74782	0.0293354	1
ENSG00000167658	EEF2	49605.5	59636.2	59062.7	48561	47819	49650	16.0091	15.5982	15.5675	0.203088	10.6671	4.74659	0.0293565	1
ENSG00000172009	THOP1	2880	3633.53	3430	3002	2634.5	2863.5	12.014	11.4924	11.5522	0.225349	6.5842	4.74523	0.0293796	1
ENSG00000258021	havana	5	5	7	2	0	2	2	2.58496	1.58496	2.00118	-2.8703	4.74408	0.0293993	1
ENSG00000155666	KDM8	201	182	187	125	138	167	7.74147	7.65821	6.97728	0.406338	2.34666	4.74358	0.0294079	1
ENSG00000269693	havana	4	3	5.5	10.2	8.2	12.5	2.80735	2.32193	3.48543	-1.27972	-1.99636	4.74349	0.0294094	1
ENSG00000270474	IGHV3-29	0	0	0	1.5	0	3	0	0	1.32193	-3.76643	-3.626	4.7419	0.0294366	1
ENSG00000258798	CCDC88C-DT	6	11	16	5	7	1	3.90689	2.80735	2.58496	1.31226	-1.59989	4.74085	0.0294546	1
ENSG00000232759	STEAP1B-AS1	1	0	0	3	4	2	0	1	2	-2.79786	-3.43849	4.73203	0.0296059	1
ENSG00000243024	havana	160.47	150.48	139.5	118.1	105.42	100.13	6.85449	7.33512	6.89603	0.473501	1.93677	4.72926	0.0296536	1
ENSG00000283160	MIR4521	0	0	0	0	6	0	0	0	0	-4.20913	-3.7119	4.72902	0.0296577	1
ENSG00000203635	havana	0	0.8	6.45	0	0.2	0	0	0	0	3.78349	-3.605	4.72869	0.0296635	1
ENSG00000257809	MYL6B-AS1	7	8	9	16	14	18	3.90689	3	4.08746	-0.989134	-1.13256	4.72815	0.0296729	1
ENSG00000164037	SLC9B1	115.6	95.07	118.93	88	59.65	90.17	6.75662	6.86542	6.47573	0.472954	1.483	4.72737	0.0296862	1
ENSG00000257495	KRT73-AS1	0	3	2	0	0	0	2	0	0	3.92238	-3.5979	4.7261	0.0297082	1
ENSG00000104140	RHOV	102	127	125	104	82	70	7.33092	6.6865	6.71425	0.463844	1.73015	4.72577	0.0297139	1
ENSG00000198727	MT-CYB	52628.7	63469.3	64213.3	59543.5	47530.5	44864.5	15.9393	15.6836	15.8617	0.244316	10.7016	4.72346	0.0297539	1
ENSG00000254968	LINC02763	7	27.2	19.5	12	2.2	8	3.43962	3	3.70044	1.26713	-1.38399	4.72297	0.0297623	1
ENSG00000198842	STYXL2	1	0	0	0.2	7	4	1	1	0.263034	-3.10857	-3.33293	4.72235	0.029773	1
ENSG00000179981	TSHZ1	1047	1171	1068	897	908	933	10.2276	10.0334	9.81057	0.260941	5.00265	4.72063	0.0298029	1
ENSG00000198055	GRK6	1744.5	1914.5	2045.7	1656	1616.9	1591.5	11.2278	10.7694	10.6944	0.227544	5.79137	4.71992	0.0298152	1
ENSG00000197818	SLC9A8	788.2	907	832	717	709	645.5	9.57175	9.62425	9.48784	0.282967	4.51529	4.71939	0.0298244	1
ENSG00000277186	havana	0	0	0	3	0	1	2.58496	0	2	-3.62023	-3.21281	4.71699	0.029866	1
ENSG00000289307	havana_tagene	2	0	5	11	6	8	3	1.58496	3.58496	-1.78212	-2.38952	4.71685	0.0298684	1
ENSG00000259130	havana	0	1	2	5	3	6	1	0	2.58496	-2.09282	-3.01107	4.71396	0.0299187	1
ENSG00000184990	SIVA1	1383	1751	2130	1450.25	1429	1443	11.163	10.4346	10.5031	0.28305	5.63191	4.71335	0.0299292	1
ENSG00000160208	RRP1B	6805	7619	7171.33	6193.2	6006.33	6426.33	12.7162	12.7326	12.5967	0.211925	7.64276	4.71184	0.0299555	1
ENSG00000289161	havana_tagene	1	5	3	0	1	0	1	1	0	2.78159	-3.254	4.71108	0.0299689	1
ENSG00000223390	havana	10	22	17.2	8	8	8.2	4.39232	3.45943	3.16993	1.01142	-1.07231	4.71038	0.0299811	1
ENSG00000226277	havana	0	0	0	0	0	6	0	0	0	-4.13748	-3.65381	4.70599	0.0300577	1
ENSG00000288072	havana_tagene	0	0	0	0	0	6	0	0	0	-4.13748	-3.65381	4.70599	0.0300577	1
ENSG00000198626	RYR2	272.6	326.9	360.83	312.73	663.15	348.85	8.2305	8.09592	8.29338	-0.478053	3.38784	4.70574	0.0300621	1
ENSG00000005102	MEOX1	9	7.2	11.4	15.4	19	22.2	2.37851	3.32193	4.03562	-1.02678	-1.23426	4.70504	0.0300742	1
ENSG00000131355	ADGRE3	59	50.7	52.2	58.17	79	94	6.2384	5.90689	5.88679	-0.513372	1.00569	4.70422	0.0300887	1
ENSG00000261104	havana	0	1	4	0	0	0	1.58496	0	0	3.9264	-3.34323	4.70207	0.0301263	1
ENSG00000100053	CRYBB3	11	17	15	23	21	35	3.16993	3.58496	4.58496	-0.868707	-0.815557	4.70159	0.0301347	1
ENSG00000167967	E4F1	694.2	850	909	728	611	673	9.88874	9.44128	9.50978	0.285645	4.5252	4.70025	0.0301583	1
ENSG00000120833	SOCS2	830	730	702	1021	795	898	10.5765	9.6987	9.99718	-0.263452	4.90816	4.6989	0.030182	1
ENSG00000185483	ROR1	473	527.7	539.7	432.5	380	430	8.6907	8.88874	8.75989	0.309644	3.74776	4.69439	0.0302612	1
ENSG00000130204	TOMM40	3869.92	4126.67	4432.92	3786.58	3430.25	3537.92	12.4075	11.9185	11.8871	0.207248	6.93536	4.69344	0.030278	1
ENSG00000160345	PIERCE1	142	136	146	127.2	91.33	101	7.52356	7.15987	7.00225	0.407044	2.02583	4.69312	0.0302835	1
ENSG00000164054	SHISA5	3102	3559	3817	3166.7	3007	2762.4	11.8238	11.5994	11.6292	0.226361	6.58539	4.69155	0.0303114	1
ENSG00000108839	ALOX12	0	0	6	0	0	0	0	0	0	4.17678	-3.71228	4.69088	0.0303231	1
ENSG00000286270	havana	0	4	1	0	0	0	1.58496	0	0	3.92036	-3.65423	4.68891	0.030358	1
ENSG00000254793	FDPSP4	1	4	0	0	0	0	1.58496	1	0	3.91861	-3.65425	4.68701	0.0303915	1
ENSG00000237013	LINC01812	0	0	0	6	0	0	0	0	2.80735	-4.16765	-3.71241	4.68593	0.0304106	1
ENSG00000145384	FABP2	0	0	0	6	0	0	0	0	2.80735	-4.16765	-3.71241	4.68593	0.0304106	1
ENSG00000252643	RNU6-1136P	0	0	0	6	0	0	0	0	2.80735	-4.16765	-3.71241	4.68593	0.0304106	1
ENSG00000278463	H2AC4	10	0	2	0	52	7	1.58496	3.45943	0	-2.3067	-1.77773	4.6848	0.0304306	1
ENSG00000160392	C19orf47	542	683.2	661	515	493	531.5	9.43671	9.08481	9.01123	0.291838	4.13042	4.68381	0.0304482	1
ENSG00000235385	LINC02154	14	33	27	4	15	15	3.16993	3.90689	2.32193	1.11107	-0.807305	4.68092	0.0304993	1
ENSG00000118434	SPACA1	0	6	0	0	0	0	0	0	0	4.16467	-3.71244	4.6783	0.0305459	1
ENSG00000234471	havana	0	6	0	0	0	0	0	0	0	4.16467	-3.71244	4.6783	0.0305459	1
ENSG00000262810	havana	0	6	0	0	0	0	0	0	0	4.16467	-3.71244	4.6783	0.0305459	1
ENSG00000268654	MIMT1	0	6	0	0	0	0	0	0	0	4.16467	-3.71244	4.6783	0.0305459	1
ENSG00000199377	RNU5F-1	2	2	0	0	30	0	0	1.58496	0	-2.85484	-2.48443	4.67583	0.0305898	1
ENSG00000249568	havana	0	0	0	3.5	0	2	0	0	2.16993	-4.03934	-3.4642	4.67531	0.0305991	1
ENSG00000226571	havana	16.2	33.6	33.03	10.67	14.5	18.83	3.27798	4.10434	3.54473	0.90814	-0.923761	4.67445	0.0306146	1
ENSG00000229528	havana	0	0	0	2	0	3	1	0	1.58496	-3.9059	-3.39053	4.67397	0.0306231	1
ENSG00000145692	BHMT	0	0	0.4	5	3	0	0	0	2.58496	-3.48379	-3.46997	4.6738	0.0306261	1
ENSG00000063322	MED29	1672.5	1949.75	1899.5	1632	1534.5	1544.83	10.8723	10.7087	10.6733	0.226803	5.67395	4.67202	0.0306578	1
ENSG00000286712	havana_tagene	10	7	9	3	4	0	1	3.45943	2	1.82853	-2.46004	4.67154	0.0306665	1
ENSG00000007520	TSR3	596	805	783	634	586	536	9.96578	9.22159	9.31061	0.311352	4.39377	4.67145	0.030668	1
ENSG00000263327	TAPT1-AS1	270.2	278.4	226.5	220	147.2	228.7	8.48341	8.08321	7.7879	0.381992	2.88369	4.67143	0.0306683	1
ENSG00000171136	RLN3	0	0	0	2	3	0	0	0	1.58496	-3.94207	-3.59653	4.67143	0.0306684	1
ENSG00000124074	ENKD1	303	319	324	220	272	258	8.68299	8.24793	7.7879	0.33162	3.176	4.67023	0.0306898	1
ENSG00000060491	OGFR	631	864	851	647	628	635	9.86147	9.30378	9.33985	0.294679	4.45346	4.66831	0.0307241	1
ENSG00000261410	CDH13-AS1	0	6	0	0	0	0	0	0	0	4.16466	-3.598	4.66572	0.0307705	1
ENSG00000230711	CTAGE13P	0.33	3	1	0	0	0	1	0.411426	0	3.72817	-3.73369	4.66108	0.0308538	1
ENSG00000166136	NDUFB8	1	3	3	9	11	3	3	1	3.32193	-1.67954	-2.27649	4.6586	0.0308984	1
ENSG00000071889	FAM3A	906	1118	1028	890	843	808	10.2527	9.82496	9.79928	0.26135	4.8542	4.65568	0.0309509	1
ENSG00000141013	GAS8	1043.2	1208	1070.2	920	867.2	1005	10.2574	10.0282	9.84706	0.249939	4.98662	4.65504	0.0309626	1
ENSG00000285483	havana	0	0	0	0	0	6	0	0	0	-4.13721	-3.7128	4.65429	0.030976	1
ENSG00000255714	LINC02460	0	0	0	0	0	6	0	0	0	-4.13721	-3.7128	4.65429	0.030976	1
ENSG00000100567	PSMA3	7886	6958.2	6775	8113.2	8116	8668.87	13.368	12.9453	12.9862	-0.205485	7.90278	4.6522	0.0310137	1
ENSG00000117115	PADI2	20	29	43	51.2	47.2	47	5.24793	4.39232	5.70598	-0.659269	0.295235	4.64496	0.0311448	1
ENSG00000155966	AFF2	67.18	81.6	105.05	65.15	42.8	68.4	6.48945	6.09128	6.04767	0.528197	1.28584	4.6444	0.031155	1
ENSG00000268798	havana	34	30	27	16	19	17	4.75489	5.12928	4.08746	0.799814	-0.214591	4.64304	0.0311797	1
ENSG00000249614	LINC02503	1.67	4	8	1.2	1	0	0	1.41684	1.1375	2.45344	-3.19703	4.64293	0.0311816	1
ENSG00000108947	EFNB3	163	157	179	206	204	227	8.14466	7.35755	7.69349	-0.35268	2.63667	4.6413	0.0312113	1
ENSG00000160200	CBS	3168.4	3727.17	3673.5	3113.2	2899	3125	11.9205	11.63	11.6046	0.208935	6.64978	4.63089	0.0314013	1
ENSG00000232751	havana	1	2	1.2	0	0	0	2	1	0	3.68817	-3.61337	4.62909	0.0314342	1
ENSG00000130299	GTPBP3	846	1014	1143	823.5	788	878	10.0821	9.72622	9.68738	0.270357	4.80378	4.6252	0.0315055	1
ENSG00000137497	NUMA1	2031.4	2692.2	2321.6	1910.2	2037.4	2011	11.0583	10.989	10.9003	0.238665	5.97614	4.62466	0.0315155	1
ENSG00000167491	GATAD2A	1777	2265	2184	1772	1746	1735.1	11.0389	10.796	10.792	0.242731	5.87082	4.62461	0.0315165	1
ENSG00000130669	PAK4	598	773.2	794.5	620	619	497	9.44294	9.22641	9.27845	0.313926	4.27784	4.62354	0.0315361	1
ENSG00000236532	LINC01695	8	13	13	4	5	5	1.88753	3.16993	2.32193	1.25756	-2.03305	4.62352	0.0315364	1
ENSG00000197226	TBC1D9B	3831	4301	3940.2	3345	3479	3614	12.0203	11.9039	11.7082	0.207691	6.82478	4.62247	0.0315557	1
ENSG00000184985	SORCS2	60	88.25	110	71	45.2	58	6.2854	5.93074	6.16993	0.568901	1.26709	4.61939	0.0316125	1
ENSG00000144045	DQX1	12	3	11	22	15	17	3.16993	3.70044	4.52356	-1.04417	-1.30449	4.61838	0.0316311	1
ENSG00000173401	GLIPR1L1	5	21	8.33	7	1	4.5	3.45943	2.58496	3	1.43573	-1.79367	4.61759	0.0316457	1
ENSG00000251600	havana	19.88	71.7	79.63	35.6	16.73	41.87	5.3837	4.38405	5.19377	0.869335	0.335604	4.61737	0.0316497	1
ENSG00000245532	NEAT1	581	586	686	680	654	1017	9.69	9.18488	9.41151	-0.338229	4.51015	4.61452	0.0317024	1
ENSG00000092051	JPH4	0	0	0	1	1	2	1.58496	0	1	-3.62106	-3.59888	4.61368	0.0317179	1
ENSG00000164626	KCNK5	417.5	416	429	338	353	332	9.04985	8.70908	8.40514	0.300273	3.58383	4.61302	0.0317301	1
ENSG00000075891	PAX2	74	84	53	49.2	37	53	5.70044	6.22882	5.64962	0.599586	0.937945	4.61278	0.0317346	1
ENSG00000286329	havana_tagene	6.33	9.62	6.5	1.83	2.75	2.5	1.80735	2.87381	1.5008	1.61435	-2.61866	4.61011	0.031784	1
ENSG00000277586	NEFL	2735	3178	2684	2605	2257	2552	11.9553	11.4179	11.3476	0.212759	6.43942	4.60752	0.0318321	1
ENSG00000174996	KLC2	1365	1583	1582	1318	1257	1258.2	10.5962	10.4157	10.3652	0.238749	5.35696	4.60674	0.0318465	1
ENSG00000197506	SLC28A3	1.7	0	2	5	5	6	2.48543	1.43296	2.58496	-2.01179	-2.80452	4.60355	0.0319059	1
ENSG00000144671	SLC22A14	5	18.2	15	3	10	1.2	3.70044	2.58496	2	1.38938	-1.60445	4.60188	0.0319369	1
ENSG00000106128	GHRHR	44	22	17	19	14	11	4.39232	5.49185	4.32193	0.905493	-0.481017	4.60164	0.0319413	1
ENSG00000251246	havana	1	2	1	0	0	0	0	1	0	3.6232	-3.71312	4.60097	0.0319538	1
ENSG00000185359	HGS	1781	2047	2065	1689	1616	1735	11.0607	10.7993	10.7228	0.224428	5.81846	4.59825	0.0320046	1
ENSG00000034152	MAP2K3	644	803.5	777.5	570	667	577.5	9.61563	9.33316	9.15735	0.289544	4.35605	4.59807	0.0320079	1
ENSG00000234149	havana	4	2	1	0.33	0	0	0	2.32193	0.411426	3.42604	-3.42493	4.59723	0.0320237	1
ENSG00000178719	GRINA	1265	1821	1658	1269	1425	1206	10.5118	10.3061	10.3106	0.277449	5.39559	4.59656	0.0320361	1
ENSG00000100297	MCM5	4382	5375	5280	4293	4313	4368.5	12.5793	12.0977	12.0681	0.210694	7.20008	4.59601	0.0320464	1
ENSG00000287964	havana_tagene	2	7	4	1.4	1	0.33	2.32193	1.58496	1.26303	2.1108	-2.88052	4.59579	0.0320505	1
ENSG00000160193	WDR4	1451	1736	1726	1399.7	1407.9	1343.33	10.8234	10.5038	10.4519	0.240167	5.57305	4.59516	0.0320624	1
ENSG00000133275	CSNK1G2	1110.2	1359.53	1411	1104.87	1054.2	1110.85	10.6393	10.1179	10.111	0.245812	5.23424	4.5948	0.032069	1
ENSG00000253746	havana	89	63	68	125	97	81	7.67243	6.49185	6.97728	-0.46501	1.87057	4.59387	0.0320865	1
ENSG00000264448	MIR378D2HG	6	0	0	0	0	0	0	2.80735	0	4.16618	-3.59675	4.58929	0.0321723	1
ENSG00000183751	TBL3	715	1004	1023	743	761	734	10.0634	9.48382	9.53916	0.290431	4.70184	4.58663	0.0322222	1
ENSG00000176095	IP6K1	2325.5	2636	2444	2210.2	2116	2039.45	11.4019	11.1839	11.1106	0.215205	6.13785	4.5846	0.0322605	1
ENSG00000143774	GUK1	2188	2622	2736	2198	2066	2116	11.7394	11.0961	11.1026	0.240491	6.18676	4.58459	0.0322606	1
ENSG00000186517	ARHGAP30	22	24.2	16	20	44	39	5.88264	4.52356	4.39232	-0.729365	0.309598	4.58332	0.0322846	1
ENSG00000286632	havana_tagene	1	2	1	0	0	0	0	1	0	3.62319	-3.68332	4.58252	0.0322996	1
ENSG00000266969	CEP192-DT	6	6	6	14	10	14	4	2.80735	3.90689	-1.06267	-1.45496	4.58237	0.0323026	1
ENSG00000249781	LINC02112	7.25	22	22.4	9.33	6.25	8	3.03562	3.04439	3.36877	1.12054	-1.42034	4.58161	0.0323169	1
ENSG00000180532	ZSCAN4	3	4	1	1	0	0	2.58496	2	1	2.62382	-3.05224	4.58161	0.0323169	1
ENSG00000225077	ICMT-DT	97	100	78	127	106	136	7.41785	6.61471	7	-0.423467	1.80671	4.5797	0.0323529	1
ENSG00000178821	TMEM52	32	34	22	20	17	16	5.58496	5.04439	4.39232	0.724853	-0.167323	4.57931	0.0323603	1
ENSG00000126934	MAP2K2	2064.5	2612	2524	2063.83	2040.5	2043	11.2445	11.0123	11.0118	0.22584	6.03111	4.57856	0.0323743	1
ENSG00000131721	RHOXF2	0	1	3.5	0	0	0	0	0	0	3.78423	-3.80567	4.57747	0.0323949	1
ENSG00000105726	ATP13A1	1458	1875	1803	1418	1381	1549	10.888	10.5108	10.4707	0.239761	5.62137	4.57649	0.0324136	1
ENSG00000272969	havana	11	9	15	2	10	1	3.32193	3.58496	1.58496	1.38865	-1.6431	4.57567	0.0324291	1
ENSG00000246575	havana	7.5	10.5	11	1.5	1	8	3.52356	3.08746	1.32193	1.44577	-1.81405	4.57563	0.0324298	1
ENSG00000237774	havana	1217.17	834.75	744	790.83	1052.92	2039.33	10.674	10.2505	9.62905	-0.46549	5.11838	4.57245	0.0324901	1
ENSG00000187545	PRAMEF10	0	0	0	4.5	0	0	0	0	2.45943	-3.77995	-3.80574	4.57182	0.0325019	1
ENSG00000164123	C4orf45	8.4	8.05	8.95	18.4	14.4	18.2	3.1811	3.23266	4.27798	-0.995375	-1.48686	4.56821	0.0325705	1
ENSG00000147117	ZNF157	65	69	67.2	47	46	47	5.52356	6.04439	5.58496	0.520281	0.755368	4.56751	0.032584	1
ENSG00000254721	havana	2	0	2	0	0	0	1	1.58496	0	3.62503	-3.65448	4.56602	0.0326123	1
ENSG00000140564	FURIN	829	1054	1183.67	851	783	894	10.062	9.69697	9.73471	0.278966	4.81633	4.56591	0.0326144	1
ENSG00000253998	IGKV2-29	4	0.5	0	0	0	0	0	2.32193	0	3.77834	-3.80575	4.56527	0.0326265	1
ENSG00000101098	RIMS4	1581	1735	1628	1366	1490	1362	10.8297	10.6275	10.4168	0.225032	5.54466	4.56411	0.0326486	1
ENSG00000142484	TM4SF5	0	4	1	0	0	0	2	0	0	3.9203	-3.59792	4.56226	0.032684	1
ENSG00000250740	havana	0	2	0	3	2	8	0	0	2	-2.49309	-3.12742	4.56076	0.0327125	1
ENSG00000213553	RPLP0P6	10849.5	11260.3	11726.5	10702.4	9426.05	9243.22	13.6845	13.4055	13.3858	0.201723	8.31173	4.55728	0.0327791	1
ENSG00000272391	POM121C	2102.49	2618.86	2570.13	1941.19	2044.73	2158.56	10.9825	11.0386	10.9235	0.24538	6.02428	4.55707	0.0327831	1
ENSG00000205669	ACOT6	0.4	3	1	12	3	4	1.58496	0.485427	3.70044	-2.02515	-2.70156	4.5546	0.0328304	1
ENSG00000255476	havana	11	12.33	7	7	2	1	2.32193	3.58496	3	1.56339	-2.26087	4.55357	0.0328503	1
ENSG00000286718	havana_tagene	1	1	2	5	5	5	2.32193	1	2.58496	-1.81982	-2.68458	4.5522	0.0328764	1
ENSG00000167723	TRPV3	8.5	22	18	9	8	6	3.70044	3.24793	3.32193	1.06154	-1.15587	4.55201	0.0328802	1
ENSG00000182872	RBM10	2724.2	3319.33	3200.4	2649	2638	2677	11.6519	11.4121	11.3718	0.212851	6.41564	4.5508	0.0329035	1
ENSG00000170265	ZNF282	2133	2357	2549.25	2151	1853	2046	11.4396	11.0593	11.0715	0.218096	6.07754	4.54754	0.032966	1
ENSG00000237579	LINC01514	0	0	0	2	0	2.5	0	0	1.58496	-3.76749	-3.79324	4.54596	0.0329965	1
ENSG00000167771	RCOR2	164	235	179	158	145	131	7.65821	7.36632	7.31288	0.409328	2.46229	4.54311	0.0330515	1
ENSG00000260279	havana	6	8	7	2	1	4	2.32193	2.80735	1.58496	1.5417	-2.32162	4.53977	0.033116	1
ENSG00000132275	RRP8	1301	1354	1429	1174	1106	1212	10.5736	10.3465	10.1984	0.22511	5.25734	4.53967	0.033118	1
ENSG00000186310	NAP1L3	1134	988	1026	869	717	1034	9.91289	10.1485	9.76487	0.267936	4.78431	4.53906	0.0331297	1
ENSG00000217646	H2BC16P	0	0	0	0	5	0	0	0	0	-3.95738	-3.65366	4.53759	0.0331582	1
ENSG00000128617	OPN1SW	0	0	1	2	6	1	1	0	1.58496	-2.80669	-3.25365	4.53632	0.0331829	1
ENSG00000241767	LINC01324	4.2	8	9.5	3	2.2	1.6	1.1375	2.37851	2	1.62245	-2.60861	4.53475	0.0332133	1
ENSG00000283696	havana	15	10.2	17.03	33	17.2	34.25	3.37851	4	5.08746	-0.987261	-0.543018	4.53368	0.0332341	1
ENSG00000228140	EFHD2-AS1	3	8	7	12	17	12	3.75489	2	3.70044	-1.1778	-1.51238	4.53032	0.0332994	1
ENSG00000259015	havana	43	57	45	41	30	24	6.06609	5.45943	5.39232	0.604659	0.4545	4.53029	0.0333	1
ENSG00000280073	havana	9	3	0	0	0	2	2.80735	3.32193	0	2.3975	-2.65719	4.53011	0.0333034	1
ENSG00000250829	havana	1	0	3	0	0	0	1	1	0	3.62654	-3.54385	4.52937	0.0333178	1
ENSG00000103249	CLCN7	572	742	734	513	586	566	9.39446	9.16239	9.00562	0.295769	4.22658	4.52865	0.0333319	1
ENSG00000185298	CCDC137	2014.2	2117	2455.75	1976.25	1787.7	1853	11.3652	10.9767	10.9493	0.228604	5.97389	4.52624	0.033379	1
ENSG00000278147	havana	0	0	0	1	0	3	2	0	1	-3.61102	-3.49229	4.52453	0.0334123	1
ENSG00000171855	IFNB1	0	0	0	0	0	5	1.58496	0	0	-3.89474	-3.54456	4.52416	0.0334194	1
ENSG00000100364	KIAA0930	1183	1245.5	1355	1139	1097	915.33	10.2518	10.2095	10.1548	0.259114	5.10342	4.52364	0.0334297	1
ENSG00000236130	PTCSC2	32	49.5	32.2	22	24	22	4.96347	5.04439	4.52356	0.735098	-0.0847739	4.52336	0.0334351	1
ENSG00000178107	havana	2	1	1	5	1	10	2.80735	1.58496	2.58496	-1.89611	-2.46755	4.52302	0.0334418	1
ENSG00000105717	PBX4	91	112	123	87	82	70	6.89724	6.52356	6.45943	0.444153	1.6192	4.52105	0.0334802	1
ENSG00000283208	havana	6	10	4	0	2	3	0	2.80735	0	1.92613	-2.83571	4.51974	0.0335059	1
ENSG00000143367	TUFT1	637	716	688.5	597	561	526	9.40727	9.31741	9.224	0.274529	4.21513	4.51883	0.0335238	1
ENSG00000251309	havana	5	3.7	6	2	1	0	0.263034	2.58496	1.58496	2.1622	-2.62377	4.51883	0.0335238	1
ENSG00000269621	havana	0	5	0	0	0	0	1.58496	0	0	3.91818	-3.44219	4.51643	0.0335709	1
ENSG00000167670	CHAF1A	2859.2	3331	3284	2761.5	2607	2809.33	11.6271	11.4819	11.4318	0.211159	6.4639	4.51533	0.0335924	1
ENSG00000137440	FGFBP1	4	23	7	18	23	24	5.90689	2.32193	4.24793	-0.930947	-0.2419	4.51491	0.0336007	1
ENSG00000224245	havana	2	0	3	0	0	0	2.58496	1.58496	0	3.92505	-3.49151	4.51463	0.0336061	1
ENSG00000287654	havana_tagene	5	4	5	2	0	1	1	2.58496	1.58496	2.10078	-3.12611	4.51269	0.0336444	1
ENSG00000179083	FAM133A	64	38	38	33	12	36	5	6.02237	5.08746	0.794492	-0.0390279	4.51243	0.0336494	1
ENSG00000289629	havana_tagene	6	4	4	14	13	8	3.16993	2.80735	3.90689	-1.30705	-1.90442	4.51068	0.0336839	1
ENSG00000289939	havana_tagene	6	0	0	0	0	0	0	2.80735	0	4.16615	-3.4921	4.5104	0.0336893	1
ENSG00000287559	havana_tagene	0	9	3	0	1	0	0	0	0	3.17638	-3.29615	4.50811	0.0337346	1
ENSG00000107404	DVL1	916	1295	1243	949	924	983	10.5555	9.84078	9.89178	0.273019	5.06638	4.50673	0.0337616	1
ENSG00000201315	RN7SKP227	0	0	0	0	5.5	0	0	0	0	-4.08967	-3.74239	4.50654	0.0337654	1
ENSG00000255276	RRM1-AS1	2	1	1	0	0	0	0	1.58496	0	3.62337	-3.77462	4.50495	0.0337969	1
ENSG00000234542	havana	1	1	2	0	0	0	1	1	0	3.62487	-3.77435	4.50151	0.033865	1
ENSG00000249345	LINC02405	3.4	4	2.2	13	5	10	2.58496	2.1375	3.80735	-1.50663	-2.30385	4.49845	0.0339255	1
ENSG00000065357	DGKA	216	235	222	322	252	278	8.06609	7.76155	8.33539	-0.340942	2.94443	4.49821	0.0339303	1
ENSG00000235459	RPS26P31	203.53	224.4	224.1	195.66	162.48	145.4	7.92422	7.67617	7.61956	0.36948	2.55283	4.49802	0.0339341	1
ENSG00000233306	TRGV2	0	0	0	0.33	0	4.75	0	0	0.411426	-3.91713	-3.76924	4.49664	0.0339615	1
ENSG00000184083	FAM120C	718.2	750.5	744.83	676.68	539.2	598.85	9.50706	9.49025	9.40446	0.285916	4.3696	4.49648	0.0339647	1
ENSG00000233365	havana	0	0	0.2	4	0	2	1	0	2.32193	-3.51225	-3.6311	4.49227	0.0340484	1
ENSG00000254334	havana	2	2	5	1	0	0	0	1.58496	1	2.79066	-3.48933	4.49129	0.034068	1
ENSG00000171159	BBLN	244	269	319	232	227	190	8.19967	7.93664	7.86419	0.354386	2.94454	4.49081	0.0340776	1
ENSG00000260370	havana	0	0	0	1.5	0.5	2	1	0	1.32193	-3.61777	-3.76197	4.49006	0.0340924	1
ENSG00000122026	RPL21	15183.5	12442.6	12455.8	13840.3	14780.4	18490	14.3159	13.8903	13.7567	-0.23225	8.80818	4.48626	0.0341684	1
ENSG00000160401	CFAP157	3	1	0	0	0	0	1.58496	2	0	3.62186	-3.59822	4.48192	0.0342553	1
ENSG00000188566	NDOR1	395	526	539.67	373	376	420	8.9542	8.62936	8.54689	0.320847	3.74412	4.48114	0.034271	1
ENSG00000286561	havana_tagene	1.33	3.2	6	9	4	16	3.60881	1.22033	3.32193	-1.41956	-1.89457	4.47861	0.0343217	1
ENSG00000286378	havana_tagene	0	0	5	0	0	0	2	0	0	3.9288	-3.49071	4.47749	0.0343442	1
ENSG00000255920	CCND2-AS1	36	34	32	16	16	29	5.12928	5.20945	4.08746	0.741468	-0.296388	4.47714	0.0343512	1
ENSG00000129993	CBFA2T3	26	52.53	34	23.53	20.5	21.67	4.39232	4.75489	4.61648	0.771177	-0.238914	4.47486	0.0343971	1
ENSG00000289302	havana_tagene	0	0	0	1	3	0	2	0	1	-3.64186	-3.54379	4.47454	0.0344034	1
ENSG00000123560	PLP1	8	15	5	5	3	1	3	3.16993	2.58496	1.59246	-1.96281	4.47359	0.0344227	1
ENSG00000240006	LINC02004	0	0	5	0	0	0	2.16993	0	0	3.92881	-3.50052	4.47281	0.0344383	1
ENSG00000225155	TOMM22P5	7	9	5	2	3	2	2	3	1.58496	1.53368	-2.48926	4.47253	0.0344439	1
ENSG00000240498	CDKN2B-AS1	347	309.4	371	425	347.33	512.2	9.08568	8.44294	8.73471	-0.318489	3.64747	4.4722	0.0344506	1
ENSG00000218803	GSTM2P1	0	0	6	0	0	0	0	0	0	4.17702	-3.44185	4.4716	0.0344626	1
ENSG00000234953	havana	0	11.2	3.2	1	0.33	0	3	0	1	3.12564	-2.94984	4.47143	0.0344662	1
ENSG00000237748	UQCRBP1	741.5	583	649.17	813.33	804.33	772.17	9.84235	9.53625	9.66947	-0.279002	4.44174	4.47051	0.0344847	1
ENSG00000169136	ATF5	232	322	329	238	236	212	7.91289	7.86419	7.90087	0.360792	2.90662	4.47023	0.0344903	1
ENSG00000187889	FYB2	6.2	14.5	11	6	1.5	4.2	2	2.848	2.80735	1.4144	-1.96244	4.47009	0.0344931	1
ENSG00000253102	havana	3	3	2	1	0	0	1	2	1	2.62471	-3.34332	4.4696	0.0345031	1
ENSG00000169242	EFNA1	140	121	129	193	167	149.4	8.21592	7.13955	7.59991	-0.388355	2.40805	4.46842	0.0345268	1
ENSG00000169962	TAS1R3	3	3	2	0	0	1	1.58496	2	0	2.62874	-3.25337	4.46729	0.0345497	1
ENSG00000254295	havana	1.2	3	0	0	0	0	1	1.1375	0	3.68589	-3.7009	4.46507	0.0345947	1
ENSG00000289622	havana_tagene	2	5	2	0	1	0	0	1.58496	0	2.77979	-3.48933	4.46334	0.0346297	1
ENSG00000285556	havana	1	3	2	0	0.33	0	0.263034	1	0	3.21384	-3.68085	4.46113	0.0346745	1
ENSG00000274276	ensembl_havana	2998.6	3521.83	3431	2948.2	2726.5	2947	11.8418	11.5506	11.5261	0.205849	6.57066	4.45771	0.034744	1
ENSG00000272037	havana	5	14	2	2	0	3	2.80735	2.58496	1.58496	2.0027	-2.43827	4.45766	0.034745	1
ENSG00000289556	havana_tagene	0	5.5	0	0	0	0	0	0	0	4.04656	-3.74288	4.45754	0.0347474	1
ENSG00000174775	HRAS	915	1119	1093	890	913	787	10.3015	9.8392	9.79928	0.267321	4.88979	4.45614	0.034776	1
ENSG00000250012	SLC41A3-AS1	89.2	64.67	66.25	54.53	32.2	64.32	6.36632	6.49506	5.7952	0.546702	0.992007	4.45394	0.0348209	1
ENSG00000264513	havana	0	0	4.33	0	0	0	0	0	0	3.73465	-3.81662	4.44936	0.0349143	1
ENSG00000092295	TGM1	33	53	24	63	42	63	6.33985	5.08746	6	-0.60816	0.678447	4.4492	0.0349176	1
ENSG00000275833	havana	2	1.5	0.5	0	0	0	1	1.58496	0	3.62247	-3.77439	4.44574	0.0349884	1
ENSG00000273079	GRIN2B	20.2	38.2	28.7	26	7.6	10.2	2.926	4.40599	4.75489	0.986782	-0.877895	4.44297	0.0350453	1
ENSG00000215567	havana	0	3.33	3	0.25	0	0	0	0	0.321928	3.4706	-3.67782	4.44295	0.0350457	1
ENSG00000107833	NPM3	2174	2224	2521	2117	1904	1867	11.4935	11.0868	11.0485	0.230634	6.01972	4.44241	0.0350567	1
ENSG00000261775	havana	0	0	0	3.4	1	0	1	0	2.1375	-3.75686	-3.74937	4.44224	0.0350603	1
ENSG00000114650	SCAP	1463.53	1760.85	1803.85	1444.9	1427.5	1411.15	10.924	10.5162	10.4978	0.228915	5.57282	4.43978	0.0351107	1
ENSG00000260439	LMF1-AS1	2	6	1	0	0	0.67	0	1.58496	0	3.19524	-3.34845	4.43825	0.0351423	1
ENSG00000237252	MMADHCP1	0	0	0	2	1	1	0	0	1.58496	-3.62505	-3.54474	4.4374	0.0351597	1
ENSG00000231305	havana	326	363	335	270	246	304.5	8.25739	8.35315	8.08215	0.319945	3.1887	4.43564	0.035196	1
ENSG00000102174	PHEX	81.27	80.07	90	62.9	50.13	69.72	6.26622	6.36229	5.99774	0.460337	1.12116	4.43563	0.0351963	1
ENSG00000289413	havana_tagene	0	0	0	1	2	1	2.32193	0	1	-3.63125	-3.54432	4.43188	0.0352737	1
ENSG00000198677	TTC37	9559.75	8540.5	7778.33	9831.07	9087.33	10820.4	13.597	13.2229	13.2633	-0.200687	8.19142	4.43187	0.0352738	1
ENSG00000286447	havana_tagene	23	11	9	9	4	7	4.64386	4.58496	3.32193	1.09137	-1.20523	4.43028	0.0353067	1
ENSG00000120942	UBIAD1	1054.03	1039.1	1072.23	968.85	861	822.2	9.90132	10.0431	9.92162	0.252425	4.83236	4.42542	0.0354074	1
ENSG00000267740	havana	2	2	2	3	7.2	11	2.32193	1.58496	2	-1.7596	-2.56415	4.42485	0.0354192	1
ENSG00000105538	RASIP1	52.25	41.5	45.9	38.75	30	17	4.7866	5.73471	5.31288	0.695154	0.186275	4.42471	0.0354221	1
ENSG00000163606	CD200R1	28	44.5	45	27	10	34	5.64386	4.85798	4.80735	0.732344	0.0895339	4.42431	0.0354303	1
ENSG00000280171	havana	0	3.6	1	0	0	0	1.67807	0	0	3.80855	-3.66593	4.42283	0.0354613	1
ENSG00000210154	MT-TD	250.5	370	412.5	344.5	233	177.5	8.46964	7.97441	8.43254	0.448087	3.15304	4.41763	0.0355693	1
ENSG00000289072	havana_tagene	2	6	5	0	2	0	0	1.58496	0	2.49075	-3.25142	4.41578	0.035608	1
ENSG00000164880	INTS1	1122	1715	1640	1229	1232	1218	10.4083	10.1331	10.2644	0.280879	5.31032	4.41432	0.0356384	1
ENSG00000100116	GCAT	624	696.5	774	627.5	527.5	574	9.45841	9.28771	9.29577	0.276097	4.24823	4.41248	0.0356768	1
ENSG00000260001	TGFBR3L	0	2	8	0	1	0	1.58496	0	0	2.93045	-3.16791	4.41208	0.0356853	1
ENSG00000272980	havana	41	33	38	22	24	24	5	5.39232	4.52356	0.67344	-0.202544	4.41201	0.0356869	1
ENSG00000226107	RPL36AP54	22	8	8	27	18	28	4.08746	4.52356	4.80735	-0.933569	-0.738236	4.41189	0.0356892	1
ENSG00000203485	INF2	517	698	645	477	506.2	537	9.46761	9.01681	8.90087	0.289428	4.12028	4.41186	0.03569	1
ENSG00000139351	SYCP3	6	11	1	1	3	0	2	2.80735	1	2.05874	-2.57158	4.41127	0.0357022	1
ENSG00000104691	UBXN8	1394	1240.6	1262	1502.9	1386	1645.53	11.0786	10.446	10.5545	-0.218574	5.52854	4.41109	0.035706	1
ENSG00000265458	NARF-AS2	169.5	197	211.5	152.5	148.2	148	7.51175	7.41363	7.26209	0.363224	2.35151	4.40284	0.0358791	1
ENSG00000230912	havana	0	0	0	2	1	1	1.58496	0	1.58496	-3.62505	-3.71325	4.4016	0.0359052	1
ENSG00000249740	OSMR-DT	8.33	4	21	28.67	14	26	3.58496	3.22188	4.89093	-1.02766	-1.0072	4.39952	0.035949	1
ENSG00000061936	SFSWAP	2231	2630.2	2558.7	2192.53	2088.6	2112.2	11.3014	11.1241	11.099	0.212689	6.1058	4.3989	0.0359622	1
ENSG00000129347	KRI1	2469	2807	2649	2241	2072	2542	11.3055	11.2703	11.1306	0.209987	6.16928	4.39845	0.0359716	1
ENSG00000167792	NDUFV1	2301	2732	2726	2285	2141	2266	11.3641	11.1687	11.1586	0.212104	6.15155	4.39693	0.0360037	1
ENSG00000142453	CARM1	1879	2273.2	2165.33	1797	1790.5	1835	11.1548	10.8765	10.8122	0.21835	5.9069	4.39686	0.0360052	1
ENSG00000271474	UNC5C-AS1	23	11	3	19	16	42	4.64386	4.58496	4.32193	-1.0421	-0.57764	4.39302	0.0360863	1
ENSG00000257253	havana	0	0.2	0	3	0	4	0	0	2	-3.71452	-3.41685	4.39223	0.0361032	1
ENSG00000184730	APOBR	0	2	4	9	9	3	1.58496	0	3.32193	-1.7582	-2.4885	4.38986	0.0361532	1
ENSG00000285568	havana	0	2	2	0	0	0	0	0	0	3.62472	-3.7131	4.38978	0.036155	1
ENSG00000167397	VKORC1	5	6	2	2	1	0	2.58496	2.58496	1.58496	1.9881	-2.65707	4.38776	0.0361978	1
ENSG00000147799	ARHGAP39	273.2	386	348.2	247.53	240.13	302	8.24317	8.09908	7.95728	0.352075	3.16776	4.38611	0.0362329	1
ENSG00000250251	PKD1P6	90.68	116.47	106.27	79.07	81.72	64.97	6.36229	6.51854	6.32319	0.46812	1.47144	4.38583	0.0362388	1
ENSG00000153902	LGI4	4	8	8	1	2	1	0	2.32193	1	2.21899	-2.65	4.38517	0.0362529	1
ENSG00000276524	havana	16	5	7	4	5	1	3	4.08746	2.32193	1.44399	-1.90533	4.38318	0.0362951	1
ENSG00000178053	MLF1	2085.2	1903	1715	2120	2104	2387.33	11.4486	11.0267	11.0505	-0.214146	6.00432	4.38044	0.0363535	1
ENSG00000234004	havana	202.17	155.28	168.67	207.25	212.5	255.42	8.03111	7.66654	7.70217	-0.35964	2.61667	4.3804	0.0363545	1
ENSG00000135503	ACVR1B	914	1027	970	803	791	826	9.70563	9.83763	9.65105	0.264634	4.7003	4.37988	0.0363655	1
ENSG00000126391	FRMD8	523.5	558.4	546.5	444.7	484	401.5	9.37938	9.0348	8.79993	0.2867	3.94531	4.37967	0.03637	1
ENSG00000197705	KLHL14	148	145	180	205	179	234	7.32193	7.21917	7.6865	-0.383632	2.39984	4.37935	0.0363769	1
ENSG00000109846	CRYAB	1	2	3	6	4	10	1.58496	1	2.80735	-1.67243	-2.59551	4.3764	0.03644	1
ENSG00000265972	TXNIP	1227	1233	1294	1476	1331	1546	11.058	10.2621	10.5285	-0.213509	5.4978	4.37249	0.0365236	1
ENSG00000245468	LINC02447	29	40	40	26	18	24	4.80735	4.90689	4.75489	0.678598	-0.114012	4.36994	0.0365782	1
ENSG00000240244	GAPDHP33	0	0	0	4	0	0	2	0	2.32193	-3.62342	-3.212	4.3688	0.0366029	1
ENSG00000135424	ITGA7	129	167	177	189	182	251	8.08215	7.02237	7.56986	-0.392309	2.5151	4.36808	0.0366183	1
ENSG00000169972	PUSL1	670	899	886	692	641	695	10.115	9.39017	9.43671	0.274765	4.59666	4.36632	0.0366561	1
ENSG00000264289	havana	0	0	0	1	0	3	1.58496	0	1	-3.60939	-3.51703	4.36578	0.0366677	1
ENSG00000268047	havana	2	3	3	3	10	9	3.90689	1.58496	2	-1.42366	-1.8769	4.36421	0.0367014	1
ENSG00000225833	GS1-594A7.3	12	20	15	14	2	6	4.75489	3.70044	3.90689	1.08581	-1.13017	4.36359	0.0367148	1
ENSG00000185963	BICD2	1271	1506	1511.4	1193.5	1122.2	1315.2	10.3966	10.3129	10.2222	0.240321	5.29551	4.36268	0.0367345	1
ENSG00000186318	BACE1	913.75	928	859	726	750	773	9.67066	9.83723	9.50581	0.261757	4.62135	4.35715	0.036854	1
ENSG00000263146	LINC01896	10	14	15	24	17	28	5.04439	3.45943	4.64386	-0.81468	-0.629808	4.35646	0.0368688	1
ENSG00000197362	ZNF786	502	567	508	463	343	481	9.20212	8.97441	8.85798	0.295356	3.87691	4.35228	0.0369595	1
ENSG00000177993	ZNRF3-AS1	2	5	0	4	5	16	1.58496	1.58496	2.32193	-1.77523	-2.46269	4.35013	0.0370062	1
ENSG00000185960	SHOX	0.25	0	2.5	4	4	5	0.807355	0.321928	2.32193	-2.10343	-2.88896	4.34872	0.0370368	1
ENSG00000182575	NXPH3	28	26	35	23	18	11	5.35755	4.85798	4.58496	0.766974	-0.230262	4.34857	0.03704	1
ENSG00000115828	QPCT	356	268	310	441	329	406	9.2738	8.47978	8.7879	-0.33143	3.54906	4.34794	0.0370538	1
ENSG00000250806	havana	0	0.2	4	0	0	0	0	0	0	3.69355	-3.82507	4.34594	0.0370973	1
ENSG00000257900	havana	1	0	3.2	0	0	0	0	1	0	3.69217	-3.78693	4.34321	0.0371568	1
ENSG00000007944	MYLIP	243	283	254.6	247	185	176	8.33539	7.93074	7.9542	0.357741	2.90074	4.34156	0.0371928	1
ENSG00000234938	havana	0.2	3	1	0	0	0	0	0.263034	0	3.68748	-3.82514	4.33389	0.0373608	1
ENSG00000166523	CLEC4E	0	3.2	1	0	0	0	0	0	0	3.68743	-3.82514	4.33378	0.0373631	1
ENSG00000259115	havana	0	3.2	1	0	0	0	0	0	0	3.68743	-3.82514	4.33378	0.0373631	1
ENSG00000247324	havana	6	8	8	23	13	12	3	2.80735	4.58496	-1.11506	-1.10171	4.33296	0.0373812	1
ENSG00000289738	havana	0	1	0	0	6	4	2.58496	0	0	-2.94779	-3.08805	4.33295	0.0373814	1
ENSG00000148942	SLC5A12	47	46.5	53	57	56	106	6.67243	5.58496	5.85798	-0.572619	0.966138	4.33275	0.0373857	1
ENSG00000225979	ANKRD44-DT	0	0	0	0	5	0	1	0	0	-3.95899	-3.71241	4.33145	0.0374144	1
ENSG00000281912	LINC01144	41	43	42	37	25	19	5.61471	5.39232	5.24793	0.631777	0.155926	4.33115	0.0374211	1
ENSG00000061938	TNK2	327	467	498	315	341	357	8.64746	8.35755	8.30378	0.34964	3.55012	4.33037	0.037438	1
ENSG00000182057	OGFRP1	165	188	186	145	127	140	7.10852	7.37504	7.18982	0.386496	2.23206	4.32751	0.037501	1
ENSG00000114812	VIPR1	165	149	162	224.2	200.4	184	7.67243	7.37504	7.81506	-0.357332	2.46601	4.32392	0.0375804	1
ENSG00000172673	THEMIS	5.4	17.4	16	4.2	5.6	5.7	2	2.67807	2.37851	1.30305	-2.012	4.32323	0.0375955	1
ENSG00000261221	ZNF865	188	260	222	199	141	177	7.70736	7.56224	7.64386	0.374405	2.54328	4.32321	0.0375959	1
ENSG00000172534	HCFC1	2844	3622	3693	2761.5	3019	2755	11.4099	11.4742	11.4318	0.247432	6.49245	4.32262	0.0376089	1
ENSG00000263325	havana	0	0	0	2	0	2	1	0	1.58496	-3.61371	-3.5992	4.3217	0.0376294	1
ENSG00000163406	SLC15A2	31.83	37.5	44.25	64.33	33	78.7	5.42626	5.03694	6.02967	-0.62243	0.526314	4.32143	0.0376354	1
ENSG00000180245	RRH	101.2	90	100	131	103	161	6.92481	6.67525	7.04439	-0.435842	1.86701	4.32115	0.0376414	1
ENSG00000228546	PMS2P12	55.2	46.67	52.87	26.33	36.98	40.92	5.26191	5.8125	4.77241	0.567301	0.326952	4.32003	0.0376662	1
ENSG00000277301	havana	1	6	2	1	0	0	2	1	1	2.78719	-3.17037	4.31984	0.0376704	1
ENSG00000269138	ZNF209P	0	0	0	0	0	5.25	0	0	0	-3.95764	-3.75866	4.31875	0.0376947	1
ENSG00000196642	RABL6	2279	2629.33	2768.5	2358	2031.5	2227.17	11.4213	11.1548	11.204	0.213878	6.14755	4.31686	0.0377365	1
ENSG00000132613	MTSS2	1312	1649	1630	1230	1370	1262	10.545	10.3587	10.2656	0.245755	5.39929	4.31616	0.0377519	1
ENSG00000268895	A1BG-AS1	181	215.33	212	176	131	166	7.63662	7.50779	7.46761	0.363654	2.45034	4.31601	0.0377554	1
ENSG00000101444	AHCY	2387.2	2612	2689.4	2291.4	2065.6	2319.7	11.6556	11.2217	11.1626	0.203211	6.2317	4.31379	0.0378047	1
ENSG00000132688	NES	200	211	180	214	274	272	7.7211	7.65105	7.74819	-0.365853	2.75593	4.3126	0.0378311	1
ENSG00000235635	havana	0.2	0	0.33	5.2	2.4	0.4	0	0.263034	2.63227	-3.24999	-3.38081	4.31233	0.0378372	1
ENSG00000142233	NTN5	7.4	25.2	8.2	2.2	5.4	8.6	2.848	3.07039	1.67807	1.31429	-1.68247	4.31225	0.0378388	1
ENSG00000099904	ZDHHC8	370	502	545	343.5	367	416	8.85798	8.53528	8.42836	0.330863	3.71226	4.31207	0.0378428	1
ENSG00000089250	NOS1	7.65	31	26.07	14.3	7	10.3	3.63227	3.1127	3.93546	1.02798	-1.04819	4.30784	0.0379371	1
ENSG00000237487	VN1R48P	1	3	0	0	0	0	1.58496	1	0	3.62113	-3.6266	4.30715	0.0379524	1
ENSG00000167395	ZNF646	716	762	780	635	606	645	9.57175	9.48583	9.31288	0.258355	4.39425	4.30685	0.0379593	1
ENSG00000019102	VSIG2	1	1	2	0	0	0	0	1	0	3.62502	-3.65534	4.30553	0.0379887	1
ENSG00000118900	UBN1	2167.5	2536.33	2296	1949.5	1988.75	2063.5	11.1079	11.0825	10.9296	0.219816	6.01929	4.30486	0.0380036	1
ENSG00000229309	havana	0	3	1	0	0	0	1	0	0	3.62282	-3.7135	4.30424	0.0380174	1
ENSG00000247735	KCTD13-DT	109	102	84	78	59	76	6.12928	6.78136	6.30378	0.469307	1.33961	4.30359	0.0380321	1
ENSG00000114767	RRP9	1737	1841	1964	1610	1603	1535	11.1718	10.7632	10.6537	0.220244	5.72184	4.30339	0.0380365	1
ENSG00000254339	havana	0	13.2	6	1.2	1.2	1	2	0	1.1375	2.37759	-2.83875	4.30271	0.0380517	1
ENSG00000255102	havana	2	1.2	6	1	0	0	0	1.58496	1	2.82245	-3.4688	4.29975	0.0381179	1
ENSG00000288926	havana_tagene	37	35	41	60	53	57	6.10852	5.24793	5.93074	-0.588685	0.68526	4.29795	0.0381583	1
ENSG00000165474	GJB2	34	35	36	50	49	55	6.14975	5.12928	5.67243	-0.551878	0.499153	4.29563	0.0382105	1
ENSG00000285219	HULC	51.4	56.43	81.1	51.6	24.2	49.4	5.51507	5.71149	5.71699	0.598125	0.558359	4.29455	0.0382347	1
ENSG00000253260	havana_tagene	3	5	1	1	0	0	0	2	1	2.78633	-3.48943	4.29438	0.0382385	1
ENSG00000227078	LINC02094	0	5	0	0	0	0	0	0	0	3.91796	-3.7131	4.29247	0.0382815	1
ENSG00000225964	NRIR	1	0	3	0	0	0	0	1	0	3.627	-3.71307	4.29216	0.0382885	1
ENSG00000063177	RPL18	15439	17733	18562.5	16605	14485.5	13574.5	14.3403	13.9144	14.0194	0.209049	8.94648	4.28993	0.0383387	1
ENSG00000235350	havana	2	1.25	4.33	0.8	0	0	0.263034	1.58496	0.847997	2.78371	-3.42571	4.28944	0.0383498	1
ENSG00000146399	TAAR1	0	4	1	0	0	0	0	0	0	3.92018	-3.48968	4.28857	0.0383695	1
ENSG00000048392	RRM2B	3656	3331.5	3372	3839.5	3456	4707	12.2525	11.8364	11.9071	-0.209901	6.85749	4.28758	0.0383918	1
ENSG00000110786	PTPN5	12	32	29	17	8	14	4	3.70044	4.16993	0.901327	-0.817634	4.28699	0.038405	1
ENSG00000286747	havana_tagene	9	13	20	10	6	3	4.45943	3.32193	3.45943	1.12668	-1.28714	4.28662	0.0384135	1
ENSG00000197990	ZNF734P	0.67	2	1	0	0	0	0.584963	0.739848	0	3.50958	-3.76387	4.28351	0.0384839	1
ENSG00000288713	havana	1	0	3	0	0	0	1	1	0	3.62702	-3.71283	4.28183	0.0385219	1
ENSG00000227125	havana	1	2	1	0	0	0	0	1	0	3.62306	-3.64397	4.28171	0.0385247	1
ENSG00000262686	GLIS2-AS1	0	1	3	0	0	0	0	0	0	3.62677	-3.59802	4.27893	0.0385877	1
ENSG00000285973	havana	3	0	1	0	0	0	1	2	0	3.62356	-3.71287	4.27787	0.0386117	1
ENSG00000224365	havana	10.5	6.5	12.5	4.5	4.5	3	3.08746	3.52356	2.45943	1.27021	-1.904	4.2773	0.0386248	1
ENSG00000249419	havana	0	0	0	3	0	1	1	0	2	-3.61833	-3.71296	4.27619	0.0386499	1
ENSG00000085514	PILRA	81.5	116	104.5	60	69.5	80.5	6.07682	6.36632	5.93074	0.5229	1.43086	4.27558	0.0386638	1
ENSG00000149716	LTO1	962	1028	1087	860	817.2	935	10.1812	9.91139	9.74987	0.236082	4.85985	4.27373	0.0387058	1
ENSG00000250064	havana	6.2	11.2	10	4	2	4	1.67807	2.848	2.32193	1.42482	-2.41155	4.27337	0.038714	1
ENSG00000253377	havana	6.6	4.2	7.2	6.2	11	28	3.32193	2.926	2.848	-1.30016	-1.66946	4.27218	0.0387413	1
ENSG00000100433	KCNK10	12.8	14.2	20	9.5	7.2	6	3.45943	3.7866	3.39232	1.03667	-1.34892	4.27182	0.0387495	1
ENSG00000135697	BCO1	20	23	22	8	11	14	1.58496	4.39232	3.16993	0.970513	-1.2531	4.27165	0.0387533	1
ENSG00000088247	KHSRP	6497.5	8070	7943.5	6466	6452	6500	12.7856	12.6659	12.6589	0.211033	7.69005	4.27063	0.0387766	1
ENSG00000123154	WDR83	473.6	497	585	444	387.65	446	9.25267	8.89057	8.79766	0.284168	3.88782	4.27028	0.0387846	1
ENSG00000267575	LINC02987	305.28	245.9	288.78	235.8	170.57	249.9	7.90929	8.25871	7.88753	0.358868	2.8959	4.26999	0.0387911	1
ENSG00000254501	havana	0	0	0	0	0	5	0	0	0	-3.89291	-3.7134	4.2699	0.0387933	1
ENSG00000282757	DUXB	0	0	0	0	0	5	0	0	0	-3.89291	-3.7134	4.2699	0.0387933	1
ENSG00000106299	WASL	1242	1322	1183	1148	842	1156	10.2856	10.2796	10.1662	0.254384	5.11805	4.26925	0.038808	1
ENSG00000281904	havana	0	0	1	7.5	1.73	0.6	0.263034	0	3.08746	-2.91381	-3.36042	4.26843	0.0388267	1
ENSG00000252866	RNA5SP243	0	0	0	0	5	0	0	0	0	-3.95946	-3.77353	4.26826	0.0388307	1
ENSG00000280693	SH3PXD2A-AS1	0	5	0	0	0	0	0	0	0	3.91794	-3.71248	4.26817	0.0388327	1
ENSG00000286312	havana_tagene	0	5	0	0	0	0	0	0	0	3.91794	-3.71248	4.26817	0.0388327	1
ENSG00000100109	TFIP11	1737	1920	1736.2	1638	1483	1536	10.9737	10.7632	10.6786	0.209718	5.67177	4.26716	0.0388559	1
ENSG00000106609	TMEM248	1880	1956	1917	1768.33	1542	1635	10.7789	10.8773	10.789	0.216812	5.70738	4.2667	0.0388663	1
ENSG00000261025	havana	0	0	0	2	2	0	0	0	1.58496	-3.63706	-3.77384	4.26606	0.038881	1
ENSG00000183395	PMCH	0	2	2	0	0	0	0	0	0	3.62479	-3.7746	4.2657	0.0388891	1
ENSG00000228051	WBP11P3	29	30.5	22.83	17.5	20	11.5	4.77241	4.90689	4.20945	0.738347	-0.380676	4.26452	0.0389162	1
ENSG00000162413	KLHL21	921	1095	1033	859	899	782	10.0928	9.84862	9.74819	0.258943	4.86396	4.26423	0.0389229	1
ENSG00000106034	CPED1	18.8	38	33.45	54.78	40.77	44.65	5.0045	4.30743	5.80168	-0.634213	0.120524	4.26328	0.0389446	1
ENSG00000112337	SLC17A2	2	5	5	2	0	0	0.485427	1.58496	1.58496	2.3925	-3.23437	4.26211	0.0389714	1
ENSG00000227097	RPS28P7	474	543.92	709.93	553.25	415.08	373.88	9.42689	8.89178	9.11439	0.362104	3.95012	4.26015	0.0390164	1
ENSG00000129538	RNASE1	2	0	2	0	0	0	1	1.58496	0	3.62531	-3.77435	4.26007	0.0390182	1
ENSG00000171872	KLF17	1	6	2	0	1	0	0.263034	1	0	2.77886	-3.33359	4.25978	0.0390249	1
ENSG00000287135	havana_tagene	0	2	2	0	0	0	1	0	0	3.62479	-3.77436	4.25955	0.0390304	1
ENSG00000125492	BARHL1	0	2	2	0	0	0	1	0	0	3.62479	-3.77436	4.25955	0.0390304	1
ENSG00000113739	STC2	1397	1660	1582	1290	1287	1380	11.058	10.4491	10.3343	0.228022	5.6251	4.25849	0.0390546	1
ENSG00000136048	DRAM1	343	298	299.25	369.2	375.4	407	8.8857	8.42626	8.53216	-0.293865	3.46456	4.25732	0.0390814	1
ENSG00000221821	C6orf226	47	64	63	42	45	32	5.75489	5.58496	5.42626	0.542059	0.599748	4.25667	0.0390965	1
ENSG00000074803	SLC12A1	3	12	11	3	4	2	2.32193	2	2	1.48933	-2.27385	4.25641	0.0391024	1
ENSG00000286501	havana_tagene	1	2	2	3	9	5	2.32193	1	2	-1.70535	-2.58776	4.25586	0.039115	1
ENSG00000254373	havana	1174.5	908	842.67	960	1046.33	1690.67	10.5656	10.1991	9.90839	-0.332886	5.07546	4.25581	0.0391163	1
ENSG00000136697	IL1F10	0	0	0	0	2	2	0	0	0	-3.6268	-3.77397	4.25542	0.0391252	1
ENSG00000136404	TM6SF1	28	34	27.5	63	24	60	5.12928	4.85798	6	-0.706297	0.374548	4.25542	0.0391252	1
ENSG00000258572	havana	0	0	0	1	3	0	0	0	1	-3.6442	-3.54327	4.25451	0.0391461	1
ENSG00000141506	PIK3R5	34.33	41	26.5	18	12	31	4.45943	5.14282	4.24793	0.741442	-0.30483	4.25408	0.0391561	1
ENSG00000288963	havana_tagene	0	0	0	0	2	2	1.58496	0	0	-3.6268	-3.39439	4.25363	0.0391666	1
ENSG00000196811	CHRNG	0	0	0	2	0	2	1	0	1.58496	-3.61324	-3.77452	4.25209	0.0392019	1
ENSG00000224418	STK24-AS1	10	9	5	12	18	18	3.45943	3.45943	3.70044	-0.992678	-1.17053	4.25198	0.0392046	1
ENSG00000273221	havana	0	2	2	0	0	0	0	0	0	3.6248	-3.77398	4.24905	0.0392723	1
ENSG00000287761	havana_tagene	0	2	2	0	0	0	0	0	0	3.6248	-3.77398	4.24905	0.0392723	1
ENSG00000158373	H2BC5	283	238.7	276.2	264.33	451.2	314.4	9.23362	8.14975	8.05164	-0.376891	3.45446	4.24836	0.0392882	1
ENSG00000289228	havana_tagene	40.4	35.3	55.48	65.87	48.05	78.9	5.56834	5.37156	6.06329	-0.550155	0.672878	4.24745	0.0393092	1
ENSG00000273769	L1CAM-AS1	0	0	0	3	0	1	1.58496	0	2	-3.61822	-3.65434	4.24734	0.0393118	1
ENSG00000260790	CDR2-DT	6	0	3	0	1	0	1.58496	2.80735	0	2.78067	-3.21119	4.24386	0.0393926	1
ENSG00000176058	TPRN	348	401	375	288	312	310	8.78627	8.44708	8.17493	0.30203	3.41947	4.24284	0.0394162	1
ENSG00000224861	YBX1P1	2794.58	3037.91	2739.16	2713.41	2338.74	2385.91	11.8051	11.4489	11.4064	0.202439	6.39225	4.24263	0.039421	1
ENSG00000183185	GABRR3	6	14	11	8	3	1	3.16993	2.80735	3.16993	1.33968	-1.92179	4.2396	0.0394915	1
ENSG00000268400	havana	10	21	11	3	6	10	3.80735	3.45943	2	1.13112	-1.50181	4.23488	0.0396015	1
ENSG00000260808	havana	1	0	3	0	0	0	1	1	0	3.62711	-3.65384	4.23299	0.0396455	1
ENSG00000232353	havana	0	0	0	0	4	0	0	0	0	-3.65167	-3.83789	4.23294	0.0396468	1
ENSG00000235149	havana	0	0	0	0	4	0	0	0	0	-3.65167	-3.83789	4.23294	0.0396468	1
ENSG00000255451	havana	0	0	0	0	4	0	0	0	0	-3.65167	-3.83789	4.23294	0.0396468	1
ENSG00000245869	havana	0	0	0	0	4	0	0	0	0	-3.65167	-3.83789	4.23294	0.0396468	1
ENSG00000214298	MRPS21P6	0	0	0	0	4	0	0	0	0	-3.65167	-3.83789	4.23294	0.0396468	1
ENSG00000273049	havana	0	0	0	0	4	0	0	0	0	-3.65167	-3.83789	4.23294	0.0396468	1
ENSG00000261393	havana	0	0	0	0	4	0	0.584963	0	0	-3.65167	-3.80562	4.23294	0.0396468	1
ENSG00000268849	SIGLEC22P	0	0	0	0	4	0	0	0	0	-3.65167	-3.83789	4.23294	0.0396468	1
ENSG00000279927	havana	0	0	0	0	4	0	0	0	0	-3.65167	-3.83789	4.23294	0.0396468	1
ENSG00000115592	PRKAG3	0	0	5	0	0	0	0	0	0	3.92918	-3.77385	4.2329	0.0396477	1
ENSG00000285605	havana	0	0	5	0	0	0	0	0	0	3.92918	-3.77385	4.2329	0.0396477	1
ENSG00000248846	LINC02065	0	0	5	0	0	0	0	0	0	3.92918	-3.77385	4.2329	0.0396477	1
ENSG00000253122	havana	0	0	5	0	0	0	0	0	0	3.92918	-3.77385	4.2329	0.0396477	1
ENSG00000254594	LINC02686	0	0	5	0	0	0	0	0	0	3.92918	-3.77385	4.2329	0.0396477	1
ENSG00000255043	NAV2-AS5	0	0	5	0	0	0	0	0	0	3.92918	-3.77385	4.2329	0.0396477	1
ENSG00000280281	havana	0	0	5	0	0	0	0	0	0	3.92918	-3.77385	4.2329	0.0396477	1
ENSG00000260660	havana	0	0	5	0	0	0	0	0	0	3.92918	-3.77385	4.2329	0.0396477	1
ENSG00000284711	havana	0.25	0	0	4	2	0	0	0.321928	2.32193	-3.40757	-3.63947	4.23279	0.0396503	1
ENSG00000140688	RUSF1	1804	1839	2178	1690	1591	1707	10.858	10.8178	10.7237	0.222071	5.71991	4.23205	0.0396675	1
ENSG00000140465	CYP1A1	67	60	51	88	69	86	7.07682	6.08746	6.47573	-0.448462	1.45206	4.23205	0.0396675	1
ENSG00000235038	havana	0	0	0	5	0	0	0	0	2.58496	-3.92078	-3.77396	4.2283	0.0397552	1
ENSG00000285818	havana	0	0	0	5	0	0	0	0	2.58496	-3.92078	-3.77396	4.2283	0.0397552	1
ENSG00000174914	OR9G1	0	0	0	5	0	0	0	0	2.58496	-3.92078	-3.77396	4.2283	0.0397552	1
ENSG00000279025	havana	0	0	0	5	0	0	0	0	2.58496	-3.92078	-3.77396	4.2283	0.0397552	1
ENSG00000287306	havana_tagene	30.25	28.7	31	21.5	14.75	20	5.31288	4.96578	4.49185	0.674217	-0.24687	4.22782	0.0397664	1
ENSG00000204195	AWAT1	0	0	0	1	0	3	0	0	1	-3.60806	-3.65433	4.22669	0.0397929	1
ENSG00000185262	UBALD2	526	658.67	685	602	445	471	9.79604	9.04166	9.23601	0.299759	4.20502	4.22631	0.0398019	1
ENSG00000173728	C1orf100	0	2	4	0.2	0	0	0	0	0.263034	3.52452	-3.58558	4.22305	0.0398785	1
ENSG00000250164	havana	5	0	0	0	0	0	0	2.58496	0	3.91934	-3.77396	4.22273	0.039886	1
ENSG00000279675	havana	5	0	0	0	0	0	0	2.58496	0	3.91934	-3.77396	4.22273	0.039886	1
ENSG00000267478	havana	5	0	0	0	0	0	0	2.58496	0	3.91934	-3.77396	4.22273	0.039886	1
ENSG00000196872	CRACDL	72	120	119	75	86	53	6.16993	6.18982	6.24793	0.531178	1.39379	4.22257	0.0398897	1
ENSG00000269915	havana	4	0	0.4	0	0	0	1	2.32193	0	3.74899	-3.74945	4.22176	0.0399087	1
ENSG00000162365	CYP4A22	0	5	0	0	0	0	0	0	0	3.9179	-3.77398	4.22124	0.039921	1
ENSG00000164400	CSF2	0	5	0	0	0	0	0	0	0	3.9179	-3.77398	4.22124	0.039921	1
ENSG00000253538	havana	0	5	0	0	0	0	0	0	0	3.9179	-3.77398	4.22124	0.039921	1
ENSG00000287393	havana_tagene	0	5	0	0	0	0	0	0	0	3.9179	-3.77398	4.22124	0.039921	1
ENSG00000228598	MACC1-AS1	0	5	0	0	0	0	0	0	0	3.9179	-3.77398	4.22124	0.039921	1
ENSG00000179038	havana	0	5	0	0	0	0	0	0	0	3.9179	-3.77398	4.22124	0.039921	1
ENSG00000230121	havana	0	5	0	0	0	0	0	0	0	3.9179	-3.77398	4.22124	0.039921	1
ENSG00000252112	SNORD63	0	5	0	0	0	0	0	0	0	3.9179	-3.77398	4.22124	0.039921	1
ENSG00000286865	havana_tagene	0	5	0	0	0	0	0	0	0	3.9179	-3.77398	4.22124	0.039921	1
ENSG00000223802	CERS1	0	5	0	0	0	0	0	0	0	3.9179	-3.77398	4.22124	0.039921	1
ENSG00000224411	HSP90AA2P	8178.17	7239.17	7109.67	8650.5	8378.83	8650.33	13.4184	12.9977	13.0787	-0.1912	7.96477	4.22018	0.039946	1
ENSG00000225676	havana_tagene	4	3	2	1	0	0	2.80735	2.32193	1	2.78763	-3.16906	4.2198	0.0399548	1
ENSG00000254618	TMED10P1	3	0.5	4.5	0	0.5	0.5	2	2	0	2.62663	-3.23217	4.21969	0.0399576	1
ENSG00000289709	havana	0	0	0	1	3	0	0	0	1	-3.64456	-3.83798	4.21914	0.0399704	1
ENSG00000229990	havana	0	0	0	1	3	0	0	0	1	-3.64456	-3.83798	4.21914	0.0399704	1
ENSG00000277521	MIR8078	0	0	0	1	3	0	0	0	1	-3.64456	-3.83798	4.21914	0.0399704	1
ENSG00000187045	TMPRSS6	0	0	0	1	3	0	0	0	1	-3.64456	-3.83798	4.21914	0.0399704	1
ENSG00000135097	MSI1	422	559	561.75	376.2	451	407.5	8.65642	8.72451	8.55919	0.317436	3.72975	4.2189	0.0399761	1
ENSG00000127511	SIN3B	1627.2	1862	1835	1616.2	1452	1501.8	10.7046	10.6691	10.6593	0.218669	5.60365	4.21882	0.0399781	1
ENSG00000230987	havana	18	11	16	8	5	9.45	3.70044	4.24793	3.16993	0.994213	-1.38958	4.21763	0.0400059	1
ENSG00000286334	havana_tagene	1	0	3	0	0	0	1	1	0	3.62714	-3.76182	4.21532	0.0400605	1
ENSG00000248099	INSL3	0	3	1	0	0	0	2	0	0	3.62277	-3.59859	4.21522	0.0400629	1
ENSG00000280776	LINC01202	5	14.2	6	4	3	0	0	2.58496	2.32193	1.78533	-2.58838	4.21446	0.0400809	1
ENSG00000237531	havana	6	7	8	16	10	17	3.32193	2.80735	4.08746	-1.01884	-1.46279	4.21393	0.0400933	1
ENSG00000164778	EN2	923	1027	1028	882	786	848	10.2432	9.85175	9.78627	0.242129	4.89433	4.20854	0.040221	1
ENSG00000276412	havana	7.98	12.37	8.62	5.92	3.1	3.33	3.86295	3.16672	2.79077	1.20539	-1.76528	4.20808	0.040232	1
ENSG00000264006	AKR1C8	4.33	3.3	5.4	2.05	0.2	0.4	0.613532	2.41414	1.60881	2.1568	-2.98346	4.20803	0.040233	1
ENSG00000103932	RPAP1	1424	1680	1832.4	1412	1405	1338	10.4696	10.4767	10.4645	0.245894	5.47464	4.2062	0.0402766	1
ENSG00000262227	havana	34	35	16	14	14	21	5.20945	5.12928	3.90689	0.790321	-0.417236	4.20609	0.0402791	1
ENSG00000260465	havana	4	1	2	10	3	9	2.32193	2.32193	3.45943	-1.59728	-2.31947	4.20557	0.0402914	1
ENSG00000237167	havana	0	0	0	2	2	0	0	0	1.58496	-3.63744	-3.83806	4.20538	0.0402959	1
ENSG00000111537	IFNG	0	0	0	2	2	0	0	0	1.58496	-3.63744	-3.83806	4.20538	0.0402959	1
ENSG00000174516	PELI3	159	254	194	165	129	161	7.29462	7.32193	7.37504	0.415935	2.41578	4.20335	0.0403441	1
ENSG00000169100	SLC25A6	5028.5	6383	6392.5	5286.5	5126.5	4939	12.9217	12.2962	12.3684	0.211021	7.4593	4.20257	0.0403627	1
ENSG00000126882	FAM78A	91	108	110	93	70.25	63	6.74953	6.52356	6.55459	0.446505	1.48363	4.20167	0.0403843	1
ENSG00000173272	MZT2A	924.5	1148.17	1375.5	1020.2	888.83	912.17	10.6661	9.85409	9.99605	0.288546	5.0448	4.20145	0.0403895	1
ENSG00000142615	CELA2A	0	0	0	2.5	1.5	0	1.32193	0	1.80735	-3.63387	-3.74338	4.20093	0.0404017	1
ENSG00000105053	VRK3	972	1008	1168	878.2	909	865	10.065	9.9263	9.78005	0.24453	4.85284	4.19912	0.040445	1
ENSG00000270710	havana	0	0	0	0	0	5	0	0	0	-3.89243	-3.77428	4.19898	0.0404482	1
ENSG00000286776	havana_tagene	0	0	0	0	0	5	0	0	0	-3.89243	-3.77428	4.19898	0.0404482	1
ENSG00000198526	PABPC1P2	0	0	0	0	0	5	0	0	0	-3.89243	-3.77428	4.19898	0.0404482	1
ENSG00000224323	DPRXP1	0	0	0	0	0	5	0	0	0	-3.89243	-3.77428	4.19898	0.0404482	1
ENSG00000286870	havana_tagene	0	0	0	0	0	5	0	0	0	-3.89243	-3.77428	4.19898	0.0404482	1
ENSG00000287924	havana	0	0	0	0	0	5	0	0	0	-3.89243	-3.77428	4.19898	0.0404482	1
ENSG00000251527	havana	0	0	0	0	0	5	0	0	0	-3.89243	-3.77428	4.19898	0.0404482	1
ENSG00000229436	havana	0	0	0	0	0	5	0	0	0	-3.89243	-3.77428	4.19898	0.0404482	1
ENSG00000254753	havana	0	0	0	0	0	5	0	0	0	-3.89243	-3.77428	4.19898	0.0404482	1
ENSG00000257105	havana	0	0	0	0	0	5	0	0	0	-3.89243	-3.77428	4.19898	0.0404482	1
ENSG00000258249	havana	0	0	0	0	0	5	0	0	0	-3.89243	-3.77428	4.19898	0.0404482	1
ENSG00000267391	MIR122HG	0	0	0	0	0	5	0	0	0	-3.89243	-3.77428	4.19898	0.0404482	1
ENSG00000181733	OR2Z1	0	0	0	0	0	5	0	0	0	-3.89243	-3.77428	4.19898	0.0404482	1
ENSG00000011304	PTBP1	7891	9316	9459.5	7850	7551	7839	13.1055	12.9462	12.9387	0.196806	7.94656	4.19742	0.0404856	1
ENSG00000172354	GNB2	1788	2347	2270	1820	1893	1731	11.2015	10.8049	10.8305	0.230804	5.89364	4.1961	0.040517	1
ENSG00000235510	havana	0	0	0	1	1.5	1	1	0	1	-3.45177	-3.68337	4.19584	0.0405234	1
ENSG00000163697	APBB2	672.75	775.35	709.67	626.98	580.8	590.03	9.45162	9.39607	9.29457	0.261068	4.30324	4.19373	0.0405738	1
ENSG00000248300	LINC02360	0	0	0	3	1	0	0	0	2	-3.63033	-3.83815	4.19167	0.040623	1
ENSG00000181126	HLA-V	0	0	0	3	1	0	0	0	2	-3.63033	-3.83815	4.19167	0.040623	1
ENSG00000231114	havana	0	0	0	3	1	0	0	0	2	-3.63033	-3.83815	4.19167	0.040623	1
ENSG00000250565	ATP6V1E2	415	418.5	404	338	339.33	335	8.71768	8.70044	8.40514	0.287056	3.48615	4.18872	0.0406938	1
ENSG00000092108	SCFD1	8535.57	7589.6	7677.48	9121.5	8151.78	9941.67	13.4406	13.0594	13.1552	-0.192606	8.02276	4.18705	0.0407339	1
ENSG00000267082	havana	1	0	1	3	1	8	1	1	2	-2.37522	-2.84181	4.1867	0.0407423	1
ENSG00000225028	havana	0	0	4	0	0	0	0	0	0	3.62901	-3.83815	4.18622	0.0407538	1
ENSG00000198758	EPS8L3	0	0	4	0	0	0	0	0	0	3.62901	-3.83815	4.18622	0.0407538	1
ENSG00000237365	havana	0	0	4	0	0	0	0	0	0	3.62901	-3.83815	4.18622	0.0407538	1
ENSG00000227802	DNAJB3	0	0	4	0	0	0	0	0	0	3.62901	-3.83815	4.18622	0.0407538	1
ENSG00000286004	havana	0	0	4	0	0	0	0	0	0	3.62901	-3.83815	4.18622	0.0407538	1
ENSG00000248654	MTCO3P44	0	0	4	0	0	0	0	0	0	3.62901	-3.83815	4.18622	0.0407538	1
ENSG00000249601	LINC01187	0	0	4	0	0	0	0	0	0	3.62901	-3.83815	4.18622	0.0407538	1
ENSG00000250448	MARCHF11-DT	0	0	4	0	0	0	0	0	0	3.62901	-3.83815	4.18622	0.0407538	1
ENSG00000227455	havana	0	0	4	0	0	0	0	0	0	3.62901	-3.83815	4.18622	0.0407538	1
ENSG00000227360	havana_tagene	0	0	4	0	0	0	0	0	0	3.62901	-3.83815	4.18622	0.0407538	1
ENSG00000287799	havana_tagene	0	0	4	0	0	0	0	0	0	3.62901	-3.83815	4.18622	0.0407538	1
ENSG00000281955	havana	0	0	4	0	0	0	0	0	0	3.62901	-3.83815	4.18622	0.0407538	1
ENSG00000223265	RNU6-592P	0	0	4	0	0	0	0	0	0	3.62901	-3.83815	4.18622	0.0407538	1
ENSG00000256508	MRGPRF-AS1	0	0	4	0	0	0	0	0	0	3.62901	-3.83815	4.18622	0.0407538	1
ENSG00000182919	C11orf54	0	0	4	0	0	0	0	0	0	3.62901	-3.83815	4.18622	0.0407538	1
ENSG00000255298	OR8G5	0	0	4	0	0	0	0	0	0	3.62901	-3.83815	4.18622	0.0407538	1
ENSG00000227862	HNRNPA1P31	0	0	4	0	0	0	0	0	0	3.62901	-3.83815	4.18622	0.0407538	1
ENSG00000225680	havana	0	0	4	0	0	0	0	0	0	3.62901	-3.83815	4.18622	0.0407538	1
ENSG00000169413	RNASE6	0	0	4	0	0	0	0	0	0	3.62901	-3.83815	4.18622	0.0407538	1
ENSG00000223299	RN7SKP108	0	0	4	0	0	0	0	0	0	3.62901	-3.83815	4.18622	0.0407538	1
ENSG00000268532	LINC02135	0	0	4	0	0	0	0	0	0	3.62901	-3.83815	4.18622	0.0407538	1
ENSG00000287295	havana_tagene	0	0	4	0	0	0	0	0	0	3.62901	-3.83815	4.18622	0.0407538	1
ENSG00000124205	EDN3	0	0	4	0	0	0	0	0	0	3.62901	-3.83815	4.18622	0.0407538	1
ENSG00000250782	TAF11L14	0	0	1	4	6	0	1	0	2.32193	-2.95697	-3.21098	4.18601	0.0407589	1
ENSG00000254771	havana	0	0	0	2	2	0	2.80735	0	1.58496	-3.63756	-3.3921	4.18567	0.0407671	1
ENSG00000284739	havana	0	0	0	0	2	2	0	0	0	-3.62687	-3.8382	4.18487	0.0407864	1
ENSG00000270880	havana	0	0	0	0	2	2	0	0	0	-3.62687	-3.8382	4.18487	0.0407864	1
ENSG00000251497	PITPNM2-AS1	0	0	0	0	2	2	0	0	0	-3.62687	-3.8382	4.18487	0.0407864	1
ENSG00000205890	havana	4	0	0	0	0	0	1.22033	2.32193	0	3.62174	-3.52709	4.18339	0.0408219	1
ENSG00000286821	havana_tagene	1	0	3	0	0	0	0	1	0	3.62719	-3.81687	4.18271	0.0408383	1
ENSG00000223484	TRPC6P1	1	0	3	0	0	0	0	1	0	3.62719	-3.83818	4.18271	0.0408383	1
ENSG00000254486	LINC02547	1	0	3	0	0	0	0	1	0	3.62719	-3.83818	4.18271	0.0408383	1
ENSG00000285866	LINC02852	1	0	3	0	0	0	0	1	0	3.62719	-3.83818	4.18271	0.0408383	1
ENSG00000289131	havana_tagene	1	0	3	0	0	0	0	1	0	3.62719	-3.83818	4.18271	0.0408383	1
ENSG00000287879	havana_tagene	0	1	3	0	0	0	0	0	0	3.62693	-3.82523	4.1822	0.0408507	1
ENSG00000254921	havana	0	1	3	0	0	0	0	0	0	3.62693	-3.83818	4.1822	0.0408507	1
ENSG00000221977	OR4E2	0	1	3	0	0	0	0	0	0	3.62693	-3.83818	4.1822	0.0408507	1
ENSG00000287915	havana_tagene	0	1	3	0	0	0	0	0	0	3.62693	-3.83818	4.1822	0.0408507	1
ENSG00000264659	havana	0	1	3	0	0	0	0	0	0	3.62693	-3.83818	4.1822	0.0408507	1
ENSG00000105141	CASP14	0	1	3	0	0	0	0	0	0	3.62693	-3.83818	4.1822	0.0408507	1
ENSG00000231231	LINC01423	0	1	3	0	0	0	0	0	0	3.62693	-3.83818	4.1822	0.0408507	1
ENSG00000278637	H4C1	3	0	1	0	28	0	0	2	0	-2.75385	-2.59133	4.18217	0.0408513	1
ENSG00000233470	havana	0	0	0	2	1	1	0	0	1.58496	-3.62504	-3.83822	4.18143	0.0408691	1
ENSG00000285743	havana	0	0	0	2	1	1	0.263034	0	1.58496	-3.62504	-3.82522	4.18143	0.0408691	1
ENSG00000261609	GAN	732.2	983.05	898.95	713.73	667	798	9.97585	9.51806	9.48125	0.26317	4.62096	4.18083	0.0408837	1
ENSG00000110675	ELMOD1	345	351.65	277.23	282.83	205	286	8.2457	8.43463	8.14888	0.333129	3.09625	4.18017	0.0408995	1
ENSG00000286644	havana_tagene	12	19	26	31.2	26	35	5.39232	3.70044	5.00899	-0.688833	-0.0684457	4.17995	0.040905	1
ENSG00000100221	JOSD1	2434.83	2765.28	2437.83	2228.12	2077.45	2278.35	11.1371	11.2502	11.1223	0.212975	6.11708	4.17971	0.0409107	1
ENSG00000289341	havana_tagene	2	0	2	0	0	0	0	1.58496	0	3.62537	-3.8382	4.17921	0.0409229	1
ENSG00000286647	havana_tagene	2	0	2	0	0	0	0	1.58496	0	3.62537	-3.8382	4.17921	0.0409229	1
ENSG00000253572	havana	2	0	2	0	0	0	0	1.58496	0	3.62537	-3.8382	4.17921	0.0409229	1
ENSG00000125815	CST8	2	0	2	0	0	0	0	1.58496	0	3.62537	-3.8382	4.17921	0.0409229	1
ENSG00000124157	SEMG2	2	0	2	0	0	0	0	1.58496	0	3.62537	-3.8382	4.17921	0.0409229	1
ENSG00000273289	havana	2	0	2	0	0	0	0	1.58496	0	3.62537	-3.8382	4.17921	0.0409229	1
ENSG00000235740	PHACTR2-AS1	2	0	2	0	0	0	0	1.58496	0	3.62537	-3.82512	4.17921	0.0409229	1
ENSG00000225672	CCNT2P1	1	1	2	0	0	0	0	1	0	3.62511	-3.8382	4.17869	0.0409353	1
ENSG00000236836	PCYT1B-AS1	1	1	2	0	0	0	0	1	0	3.62511	-3.8382	4.17869	0.0409353	1
ENSG00000286002	havana	0	2	2	0	0	0	0	0	0	3.62484	-3.8382	4.17818	0.0409478	1
ENSG00000271716	havana	0	2	2	0	0	0	0	0	0	3.62484	-3.8382	4.17818	0.0409478	1
ENSG00000225797	UBDP1	0	2	2	0	0	0	0	0	0	3.62484	-3.8382	4.17818	0.0409478	1
ENSG00000253614	havana	0	2	2	0	0	0	0	0	0	3.62484	-3.8382	4.17818	0.0409478	1
ENSG00000228877	havana	0	2	2	0	0	0	0	0	0	3.62484	-3.8382	4.17818	0.0409478	1
ENSG00000258826	LINC01147	0	2	2	0	0	0	0	0	0	3.62484	-3.8382	4.17818	0.0409478	1
ENSG00000289541	havana_tagene	0	2	2	0	0	0	0	0	0	3.62484	-3.8382	4.17818	0.0409478	1
ENSG00000260975	havana	0	2	2	0	0	0	0	0	0	3.62484	-3.8382	4.17818	0.0409478	1
ENSG00000204278	TMEM235	0	2	2	0	0	0	0	0	0	3.62484	-3.82525	4.17818	0.0409478	1
ENSG00000267316	havana	0	2	2	0	0	0	0	0	0	3.62484	-3.8382	4.17818	0.0409478	1
ENSG00000226355	havana	1	4	0.2	0	0.2	0	1	1	0	3.32266	-3.59752	4.17811	0.0409493	1
ENSG00000186205	MTARC1	0	0	0	4	0	0	0	0	2.32193	-3.62321	-3.83823	4.178	0.0409519	1
ENSG00000223921	MTND1P27	0	0	0	4	0	0	0	0	2.32193	-3.62321	-3.83823	4.178	0.0409519	1
ENSG00000275250	havana	0	0	0	4	0	0	0	0	2.32193	-3.62321	-3.83823	4.178	0.0409519	1
ENSG00000248317	havana_tagene	0	0	0	4	0	0	0	0	2.32193	-3.62321	-3.83823	4.178	0.0409519	1
ENSG00000207277	RNA5SP284	0	0	0	4	0	0	0	0	2.32193	-3.62321	-3.83823	4.178	0.0409519	1
ENSG00000246100	LINC00900	0	0	0	4	0	0	0	0	2.32193	-3.62321	-3.83823	4.178	0.0409519	1
ENSG00000224788	LINC02670	0	0	0	4	0	0	0	0	2.32193	-3.62321	-3.83823	4.178	0.0409519	1
ENSG00000278531	havana	0	0	0	4	0	0	0	0	2.32193	-3.62321	-3.83823	4.178	0.0409519	1
ENSG00000258036	KRT125P	0	0	0	4	0	0	0	0	2.32193	-3.62321	-3.83823	4.178	0.0409519	1
ENSG00000257096	havana	0	0	0	4	0	0	0	0	2.32193	-3.62321	-3.83823	4.178	0.0409519	1
ENSG00000261959	havana	0	0	0	4	0	0	0	0	2.32193	-3.62321	-3.83823	4.178	0.0409519	1
ENSG00000231078	havana	0	0	0	4	0	0	0	0	2.32193	-3.62321	-3.83823	4.178	0.0409519	1
ENSG00000198455	ZXDB	600	625	531	523	414	495.5	9.14975	9.23122	9.03342	0.293576	3.97665	4.17726	0.0409698	1
ENSG00000281809	LINC01394	2	1	1	1	5	10	3	1.58496	1	-1.90353	-2.5706	4.17706	0.0409747	1
ENSG00000285462	LINC02792	3	0	1	0	0	0	0	2	0	3.62355	-3.83822	4.1757	0.0410076	1
ENSG00000234796	havana	3	0	1	0	0	0	0	2	0	3.62355	-3.83822	4.1757	0.0410076	1
ENSG00000256594	havana	3	0	1	0	0	0	0	2	0	3.62355	-3.83822	4.1757	0.0410076	1
ENSG00000286890	havana_tagene	3	0	1	0	0	0	0	2	0	3.62355	-3.83822	4.1757	0.0410076	1
ENSG00000100373	UPK3A	3	0	1	0	0	0	0	2	0	3.62355	-3.83822	4.1757	0.0410076	1
ENSG00000106689	LHX2	61	61	68	40	46	48	6.02237	5.9542	5.35755	0.501154	0.695185	4.17566	0.0410086	1
ENSG00000236244	SLC35F3-AS1	2	1	1	0	0	0	0	1.58496	0	3.62328	-3.83822	4.17519	0.0410201	1
ENSG00000280870	MIR325HG	13.17	37.07	28.23	10	15.2	17.13	3.7939	3.82477	3.45943	0.883872	-0.864826	4.17514	0.0410211	1
ENSG00000196104	SPOCK3	93.8	111.65	89.8	153.92	93.33	151.33	6.91229	6.56682	7.27538	-0.429162	1.76685	4.17479	0.0410296	1
ENSG00000283118	havana	1	2	1	0	0	0	0	1	0	3.62302	-3.83823	4.17467	0.0410325	1
ENSG00000279875	havana	1	2	1	0	0	0	0	1	0	3.62302	-3.83823	4.17467	0.0410325	1
ENSG00000221888	OR1C1	0	3	1	0	0	0	0	0	0	3.62275	-3.83823	4.17416	0.041045	1
ENSG00000275826	havana	0	3	1	0	0	0	0	0	0	3.62275	-3.83823	4.17416	0.041045	1
ENSG00000249125	havana	0	3	1	0	0	0	0	0	0	3.62275	-3.83823	4.17416	0.041045	1
ENSG00000234520	HRAT17	0	3	1	0	0	0	0	0	0	3.62275	-3.83823	4.17416	0.041045	1
ENSG00000250316	havana	0	3	1	0	0	0	0	0	0	3.62275	-3.83823	4.17416	0.041045	1
ENSG00000287208	havana_tagene	0	3	1	0	0	0	0	0	0	3.62275	-3.83823	4.17416	0.041045	1
ENSG00000264876	havana	0	3	1	0	0	0	0	0	0	3.62275	-3.83823	4.17416	0.041045	1
ENSG00000170923	OR7G2	0	3	1	0	0	0	0	0	0	3.62275	-3.83823	4.17416	0.041045	1
ENSG00000004975	DVL2	1457.33	1530	1688	1333	1200	1470	10.6468	10.5101	10.3815	0.22508	5.45015	4.17311	0.0410704	1
ENSG00000068001	HYAL2	451	568	530	430	380	458	9.3015	8.82018	8.75154	0.28908	3.86952	4.17294	0.0410745	1
ENSG00000051009	FHIP1B	690	647	715	518	569	616	9.44708	9.43254	9.01959	0.267746	4.25187	4.17248	0.0410857	1
ENSG00000240721	RPS4XP15	1.53	0.93	1	0	0	0	1.73552	1.33914	0	3.43256	-3.61738	4.17238	0.0410879	1
ENSG00000233583	havana	4	0	0	0	0	0	0	2.32193	0	3.62173	-3.83824	4.1722	0.0410924	1
ENSG00000242936	RPL30P6	4	0	0	0	0	0	0	2.32193	0	3.62173	-3.83824	4.1722	0.0410924	1
ENSG00000248170	havana	4	0	0	0	0	0	0	2.32193	0	3.62173	-3.83824	4.1722	0.0410924	1
ENSG00000261080	RUNX2-AS1	4	0	0	0	0	0	0	2.32193	0	3.62173	-3.83824	4.1722	0.0410924	1
ENSG00000219188	CACYBPP3	4	0	0	0	0	0	0	2.32193	0	3.62173	-3.83824	4.1722	0.0410924	1
ENSG00000282408	havana	4	0	0	0	0	0	0	2.32193	0	3.62173	-3.83824	4.1722	0.0410924	1
ENSG00000234816	H2AC5P	4	0	0	0	0	0	0	2.32193	0	3.62173	-3.83824	4.1722	0.0410924	1
ENSG00000204702	OR2J1	4	0	0	0	0	0	0	2.32193	0	3.62173	-3.83824	4.1722	0.0410924	1
ENSG00000237590	havana	4	0	0	0	0	0	0	2.32193	0	3.62173	-3.83824	4.1722	0.0410924	1
ENSG00000252660	Y_RNA	4	0	0	0	0	0	0	2.32193	0	3.62173	-3.83824	4.1722	0.0410924	1
ENSG00000252101	RNU6-758P	4	0	0	0	0	0	0	2.32193	0	3.62173	-3.83824	4.1722	0.0410924	1
ENSG00000279541	havana	4	0	0	0	0	0	0	2.32193	0	3.62173	-3.83824	4.1722	0.0410924	1
ENSG00000283051	LINC01668	4	0	0	0	0	0	0	2.32193	0	3.62173	-3.83824	4.1722	0.0410924	1
ENSG00000287661	havana_tagene	3	1	0	0	0	0	0	2	0	3.62146	-3.83825	4.17168	0.0411049	1
ENSG00000223374	havana	3	1	0	0	0	0	0	2	0	3.62146	-3.83825	4.17168	0.0411049	1
ENSG00000270433	H3P37	3	1	0	0	0	0	0	2	0	3.62146	-3.83825	4.17168	0.0411049	1
ENSG00000077984	CST7	3	1	0	0	0	0	0	2	0	3.62146	-3.83825	4.17168	0.0411049	1
ENSG00000286853	havana_tagene	0	0	0	2	2	0	1.58496	0	1.58496	-3.63765	-3.7131	4.17142	0.0411114	1
ENSG00000143556	S100A7	0	0	0	1	1	2	0	0	1	-3.61975	-3.83828	4.17122	0.0411162	1
ENSG00000234155	LINC02535	0	0	0	1	1	2	0	0	1	-3.61975	-3.83828	4.17122	0.0411162	1
ENSG00000261403	havana	0	0	0	1	1	2	0	0	1	-3.61975	-3.83828	4.17122	0.0411162	1
ENSG00000188389	PDCD1	2	2	0	0	0	0	0	1.58496	0	3.6212	-3.83825	4.17117	0.0411174	1
ENSG00000272108	havana	2	2	0	0	0	0	0	1.58496	0	3.6212	-3.83825	4.17117	0.0411174	1
ENSG00000250298	GIMD1	1	3	0	0	0	0	0	1	0	3.62093	-3.83825	4.17066	0.0411299	1
ENSG00000218233	NEPNP	1	3	0	0	0	0	0	1	0	3.62093	-3.83825	4.17066	0.0411299	1
ENSG00000267694	havana	1	3	0	0	0	0	0	1	0	3.62093	-3.83825	4.17066	0.0411299	1
[truncated: 59,861 more rows]
