# Supplementary material for: Combinatorial protein dimerization enables precise multi-input synthetic computations
Source: Nat Chem Biol. 2023 Mar 9;19(6):767–77. doi: 10.1038/s41589-023-01281-x (PMC10229424; doi:10.1038/s41589-023-01281-x)
Supplement: Source Data Fig. 1 — Statistical source data. [file 41589_2023_1281_MOESM4_ESM.xlsx]

## Sheet: 1b
		Measurements uninduced			Measurements induced
	Name	Rep. U1	Rep. U2	Rep. U3	Rep. I1	Rep. I2	Rep. I3
	D-LldR	1237.84	1324.86	1252.97	1206.31	1234.59	1081.35
	VanR	98.3203	99.8215	100.046	1339.91	1347.48	1337.03
	PIP	66.0247	59.9516	62.8626	230.712	231.736	241.136
	AcoR	15.9324	15.9122	18.0926	44.5482	39.5138	44.7547
	LgnR	69.3163	69.9722	63.6844	126.447	135.217	132.449

## Sheet: 1c
		Reporter Plasmid only			Reporter Plasmid and transactivator
	Name	Rep. U1	Rep. U2	Rep. U3	Rep. I1	Rep. I2	Rep. I3
	TrpR HTH	2.32827	2.03404	1.86755	535.739	415	460.748
	AcoR HTH	1.44517	1.26864	1.65813	493.288	479.865	320.09
	VanR HTH	1.33437	1.31689	1.80823	116.352	48.0635	82.3454
	TetR HTH	9.72043	7.88998	6.20794	14.2527	16.166	15.8946

## Sheet: 1d
		Measurements uninduced			Measurements induced
	Name	Rep. U1	Rep. U2	Rep. U3	Rep. I1	Rep. I2	Rep. I3
	D-LldR	2172.23	1941.74	1817.34	1844.48	1861.04	1940.24
	VanR	125.666	117.74	113.918	2815.18	2984.86	2921.22
	PIP	104.694	90.5581	111.835	587.82	571.511	507.405
	AcoR	95.1035	102.525	103.471	115.098	106.918	104.838
	LgnR	577.129	665.083	585.151	1420.98	1236.72	1048.21
	rTetR	1146.76	906.314	1010.23	1588.88	1915.5	1581.08

## Sheet: 1e
		Measurements uninduced			Measurements induced
	Name	Rep. U1	Rep. U2	Rep. U3	Rep. I1	Rep. I2	Rep. I3
	FKBP/FRB	33.2327	36.3577	31.0281	1496.22	1482.7	1351.89
	PYL1/ABI	21.0366	26.1677	28.8567	1611.62	1416.31	1377.84
