# Supplementary material for: Combinatorial protein dimerization enables precise multi-input synthetic computations
Source: Nat Chem Biol. 2023 Mar 9;19(6):767–77. doi: 10.1038/s41589-023-01281-x (PMC10229424; doi:10.1038/s41589-023-01281-x)
Supplement: Source Data Fig. 2 — Statistical source data. [file 41589_2023_1281_MOESM5_ESM.xlsx]

## Sheet: 2a
	(ToxT-TetR/ ToxT-VPR/ Virstatin)
	Name	Rep. U1	Rep. U2	Rep. U3
	(+/ +/ +)	199.42	189.598	192.087
	(+/ +/ -)	11.3103	12.2699	12.383
	(-/ +/ +)	2.87953	3.04004	3.00969
	(+/ -/ +)	4.62282	5.27357	4.0282

## Sheet: 2b
	Virstatin [uM]
	Name	Rep. 1	Rep. 2	Rep. 3
	1000	130.188	111.216	120.439
	314	159.291	136.628	112.717
	100	127.032	102.543	77.523
	31.4	78.0558	74.7642	48.4335
	10	41.068	33.8899	24.9691
	3.14	11.9191	9.49652	8.43686
	1	7.66559	7.36165	5.83401
	0.314	7.55733	6.91523	4.86626
	0.1	7.79036	5.70428	5.65978
	0.0314	7.32398	6.56882	5.21887

## Sheet: 2c
	(Virstatin/ Dox)
	Name	Rep. 1	Rep. 2	Rep. 3
	(-/ -)	11.3103	12.2699	12.383
	(-/ +)	10.5395	12.3694	11.1386
	(+/ -)	199.42	189.598	192.087
	(+/ +)	17.9887	17.1613	17.801

## Sheet: 2d
	(XylR-TetR/ XylR-VPR/ Xylose)
	Name	Rep. U1	Rep. U2	Rep. U3
	(+/ +/ +)	652.654	658.595	713.225
	(+/ +/ -)	27.196	25.352	26.122
	(-/ +/ +)	18.604	20.43	20.47
	(+/ -/ +)	20.085	19.357	22.011

## Sheet: 2e
	Xylose [mM]
	Name	Rep. 1	Rep. 2	Rep. 3
	10	483.865	701.405	700.595
	5	623.367	586.634	647.645
	2.5	524.007	530.221	542.726
	1.25	271.554	190.425	252.75
	0.625	80.457	53.407	63.759
	0.313	36.083	30.968	34.647
	0.156	27.37	28.281	27.013
	0.078	24.879	26.465	24.255
	0.039	26.78	26.203	24.626
	0	28.492	29.377	26.789

## Sheet: 2f
	(Xylose/ Dox)
	Name	Rep. 1	Rep. 2	Rep. 3
	(-/ -)	27.196	25.352	26.122
	(-/ +)	28.476	25.88	26.802
	(+/ -)	652.654	658.595	713.225
	(+/ +)	37.896	38.141	37.662
