# Supplementary material for: Combinatorial protein dimerization enables precise multi-input synthetic computations
Source: Nat Chem Biol. 2023 Mar 9;19(6):767–77. doi: 10.1038/s41589-023-01281-x (PMC10229424; doi:10.1038/s41589-023-01281-x)
Supplement: Source Data Fig. 3 — Statistical source data. [file 41589_2023_1281_MOESM6_ESM.xlsx]

## Sheet: 3b
		dimerization - VA			dimerization + VA			DNA binding - VA			DNA binding + VA
	Name	Rep. D- 1	Rep. D- 2	Rep. D- 3	Rep. D+ 1	Rep. D+ 2	Rep. D+ 3	Rep. B- 1	Rep. B- 2	Rep. B- 3	Rep. B+ 1	Rep. B+ 2	Rep. B+ 3
	[0-243]	6.13752	6.11455	5.94225	192.525	225.379	217.864	450.811	460		46.9288	90.5892	62.3228
	[6-243]	5.33398	5.25747	5.19298	170.465	221.606	199.724	294.144	286.171	381.306	33.9917	56.1325	41.3705
	[12-243]	5.93627	4.99358	5.11622	163.313	235.014	176.253	2.78876	2.29962	2.10383	1.67985	2.12914	1.80872
	[17-243]	3.9327	3.75191	3.48324	9.60587	14.3373	10.2361	1.94388	1.65883	1.89054	1.08459	1.87663	1.58998
	[22-243]	3.7605	3.47184	3.73269	11.8421	15.6571	12.657	2.08895	1.91376	1.96751	1.63915	1.9254	2.00661

## Sheet: 3d
		Measurements uninduced			Measurements induced
	Name	Rep. U1	Rep. U2	Rep. U3	Rep. I1	Rep. I2	Rep. I3
	Cytosol	17.1013	23.8619	24.6778	120.426	150.438	143.825
	Extracellular	26.0874	30.7886	37.8205	142.077	137.581	166.16
