# Supplementary material for: Combinatorial protein dimerization enables precise multi-input synthetic computations
Source: Nat Chem Biol. 2023 Mar 9;19(6):767–77. doi: 10.1038/s41589-023-01281-x (PMC10229424; doi:10.1038/s41589-023-01281-x)
Supplement: Source Data Fig. 4 — Statistical source data. [file 41589_2023_1281_MOESM7_ESM.xlsx]

## Sheet: 4b
	VA [uM]	TetO7 SEAP			VanO2 nLuc
	Name	Rep. On 1	Rep. On 2	Rep. On 3	Rep. Off 1	Rep. Off 2	Rep. Off 3
	250	474.811	401.246	422.873	87712	68048	76124
	100	435.364	433.027	392.389	131275	117313	96212
	25	278.291	253.059	278.961	273386	211365	242841
	10	31.7665	45.7567	50.3105	642228	818918	896416
	2.5	2.98999	3.32918	3.49405	1126230	1211984	1297178
	1	1.78794	1.88473	1.66754	1275848	1504234	1620696
	0.25	1.6687	1.71423	1.46606	1393807	1257718	1597871
	0.1	1.55264	1.70983	1.50392	1411348	1627587	1593476

## Sheet: 4d
	VA [uM]
	Name	Rep. 1	Rep. 2	Rep. 3
	1000	15.0527	20.4555	15.5848
	314	30.0485	27.7133	28.77
	100	83.7768	82.0999	80.1434
	56.1	104.538	99.972	124.872
	31.4	121.699	96.3535	105.743
	17.2	67.6454	64.0502	53.4195
	10	20.283	23.7929	16.9094
	3.14	8.25588	6.82068	7.6884
	1	4.55921	5.27969	4.88282
	0.314	4.44925	4.84102	5.20696
