# Supplementary material for: Combinatorial protein dimerization enables precise multi-input synthetic computations
Source: Nat Chem Biol. 2023 Mar 9;19(6):767–77. doi: 10.1038/s41589-023-01281-x (PMC10229424; doi:10.1038/s41589-023-01281-x)
Supplement: Source Data Fig. 5 — Statistical source data. [file 41589_2023_1281_MOESM8_ESM.xlsx]

## Sheet: 5b
		(Dox /Van)
	Name	Rep. 1	Rep. 2	Rep. 3
	--	14.6487	15.1707	19.1392
	-+	14.0314	13.6066	17.4253
	+-	100.551	127.793	107.144
	++	1990.99	2239.82	1797.93

## Sheet: 5c
		(Dox /Van /Rap)
	Name	Rep. 1	Rep. 2	Rep. 3
	---	11.5266	10.6365	9.73805
	-+-	10.638	10.8161	10.8108
	--+	8.97722	9.0517	9.67404
	-++	9.24352	9.2511	8.94661
	+--	13.1635	12.9122	15.0081
	++-	10.2247	12.0543	11.6692
	+-+	12.8608	13.3773	14.3351
	+++	503.578	522.998	531.538

## Sheet: 5d
		(Dox /Van /Rap /ABA)
	Name	Rep. 1	Rep. 2	Rep. 3
	----	5.84313	7.2427	7.11008
	-+--	6.00698	7.9785	7.59468
	--+-	5.50447	6.1749	6.38009
	-++-	5.09207	4.94066	5.91884
	+---	5.83549	6.90361	7.97918
	++--	5.29534	5.9598	6.28886
	+-+-	4.98525	4.36195	6.06939
	+++-	4.29425	4.22298	5.43868
	---+	4.46457	4.82142	5.31597
	-+-+	4.13415	4.34694	4.47829
	--++	3.83196	3.62197	3.74463
	-+++	3.49076	3.72706	3.77844
	+--+	5.53841	5.60816	5.46757
	++-+	4.71016	5.48088	5.35786
	+-++	5.48217	5.68343	5.48302
	++++	445.77	471.263	427.081

## Sheet: 5e
		(Dox /Van /Rap /ABA /GA)
	Name	Rep. 1	Rep. 2	Rep. 3
	-----	4.67729	5.46156	5.13769
	-+---	5.22723	5.49981	5.69036
	--+--	3.76371	3.91659	3.7937
	-++--	3.71988	3.64082	4.1101
	+----	4.8434	5.41194	4.46445
	++---	4.42093	4.47579	4.85223
	+-+--	3.34514	3.59898	3.84838
	+++--	3.33836	3.29541	3.65127
	---+-	4.21208	4.35252	4.4444
	-+-+-	4.25941	4.20162	3.90412
	--++-	3.08214	3.19554	2.83003
	-+++-	3.08461	3.05181	2.87448
	+--+-	3.51267	3.5974	3.92297
	++-+-	3.77602	3.35434	3.80015
	+-++-	3.67166	3.66872	3.87982
	++++-	3.37579	3.32535	4.02481
	----+	4.73777	4.10953	5.33609
	-+--+	4.70395	5.10355	5.94107
	--+-+	3.57167	3.76008	4.73098
	-++-+	3.93337	4.52649	5.1088
	+---+	5.98221	6.0885	7.41575
	++--+	4.95247	4.87762	5.64847
	+-+-+	5.58436	5.34221	6.34054
	+++-+	3.94069	3.94871	4.91627
	---++	3.70011	4.47863	4.32148
	-+-++	4.12142	4.67091	4.44624
	--+++	3.93234	3.75826	3.55828
	-++++	5.33538	5.59462	5.41114
	+--++	5.89725	5.83264	5.89898
	++-++	4.73623	4.9238	5.01482
	+-+++	5.82228	5.9033	5.84057
	+++++	51.6428	56.2646	48.3563
