# Supplementary material for: Combinatorial protein dimerization enables precise multi-input synthetic computations
Source: Nat Chem Biol. 2023 Mar 9;19(6):767–77. doi: 10.1038/s41589-023-01281-x (PMC10229424; doi:10.1038/s41589-023-01281-x)
Supplement: Source Data Fig. 6 — Statistical source data. [file 41589_2023_1281_MOESM9_ESM.xlsx]

## Sheet: 6c
		(Dox /Van /Rap /ABA)
	Name	Rep. 1	Rep. 2	Rep. 3
	----	5.84313	7.2427	7.11008
	-+--	6.00698	7.9785	7.59468
	--+-	5.50447	6.1749	6.38009
	-++-	5.09207	4.94066	5.91884
	+---	5.83549	6.90361	7.97918
	++--	5.29534	5.9598	6.28886
	+-+-	4.98525	4.36195	6.06939
	+++-	4.29425	4.22298	5.43868
	---+	4.46457	4.82142	5.31597
	-+-+	4.13415	4.34694	4.47829
	--++	3.83196	3.62197	3.74463
	-+++	3.49076	3.72706	3.77844
	+--+	5.53841	5.60816	5.46757
	++-+	4.71016	5.48088	5.35786
	+-++	5.48217	5.68343	5.48302
	++++	445.77	471.263	427.081

## Sheet: 6d
		(Dox /Van /Rap /ABA)
	Name	Rep. 1	Rep. 2	Rep. 3
	----	121.289	109.972	101.88
	-+--	1079.06	1123.44	1044.2
	--+-	1111.1	1062.09	1150.02
	-++-	1428.29	1419.55	1533.33
	+---	1583.78	1577.93	1578.38
	++--	1536.76	1516.67	1557.12
	+-+-	1446.67	1397.3	1435.41
	+++-	1441.89	1402.07	1427.3
	---+	1249.12	1144.32	1233.71
	-+-+	1633.51	1563.78	1610.54
	--++	1624.32	1542.88	1526.67
	-+++	1689.64	1774.5	1766.76
	+--+	1697.84	1666.76	1642.61
	++-+	1598.29	1533.15	1534.77
	+-++	1488.02	1483.42	1478.92
	++++	1374.02	1418.92	1422.95

## Sheet: 6e
		(Dox /Van /Rap /ABA)
	Name	Rep. 1	Rep. 2	Rep. 3
	----	3.24498	1.94148	2.01239
	-+--	2.75438	1.97053	1.97903
	--+-	2.15476	1.55803	1.66798
	-++-	1.9271	1.69816	1.832
	+---	2.73367	2.13322	1.62848
	++--	1.87597	2.52363	1.55263
	+-+-	2.37468	2.38405	0.56988
	+++-	171.259	176.045	128.115
	---+	2.01697	2.47519	2.17849
	-+-+	2.26957	2.46818	1.59495
	--++	1.7483	1.38959	1.76402
	-+++	1.86545	2.70931	2.63528
	+--+	3.50837	3.9795	3.96095
	++-+	177.902	165.787	141.953
	+-++	1.89322	2.09959	1.27573
	++++	213.702	222.55	203.415

## Sheet: 6f
		(Dox /Van /Rap /ABA)
	Name	Rep. 1	Rep. 2	Rep. 3
	----	398.45	361.812	387.178
	-+--	1163.96	1197.21	1172.88
	--+-	281.491	314.025	307.989
	-++-	988.252	1093.06	1095.41
	+---	1589.73	1560	1693.87
	++--	1474.95	1567.57	1548.83
	+-+-	1487.75	1580.54	1566.31
	+++-	1507.57	1539.1	1548.11
	---+	199.649	226.89	199.929
	-+-+	1125.77	1148.92	1052.52
	--++	1123.6	1047.5	1012.32
	-+++	1547.57	1384.68	1361.98
	+--+	1737.3	1797.3	1641.26
	++-+	1651.17	1699.82	1538.38
	+-++	1626.67	1634.59	1543.24
	++++	1609.19	1645.05	1539.1

## Sheet: 6g
		(Dox /Van /Rap /ABA)
	Name	Rep. 1	Rep. 2	Rep. 3
	----	25.1401	21.7682	23.3944
	-+--	50.1283	49.7534	55.9514
	--+-	14.1122	13.359	13.9113
	-++-	21.2354	21.9021	21.7107
	+---	203.232	195.011	205.226
	++--	1425.86	1490.36	1618.29
	+-+-	66.8648	68.6644	76.0541
	+++-	1029.06	1046.05	1174.05
	---+	14.1172	14.0877	15.2397
	-+-+	21.0667	22.7824	21.5668
	--++	1020.7	1010.67	975.946
	-+++	962.973	957.207	960.919
	+--+	55.4256	57.1028	55.8395
	++-+	1248.86	1201.98	1200.09
	+-++	1725.59	1859.28	1841.8
	++++	1690.18	1907.3	1777.57

## Sheet: 6h
		(Dox /Van /Rap /ABA)
	Name	Rep. 1	Rep. 2	Rep. 3
	----	2.74517	2.55807	2.70452
	-+--	2.19727	1.74118	2.14166
	--+-	5.91168	5.51112	5.91266
	-++-	350.106	347.474	410.25
	+---	4.31762	3.88399	4.41086
	++--	4.1603	4.19642	4.43345
	+-+-	508.721	504.847	585.036
	+++-	523.216	496.667	566.802
	---+	48.1096	38.9126	43.6226
	-+-+	408.35	406.659	388.662
	--++	29.4123	27.2254	26.7201
	-+++	684.73	644.081	608.414
	+--+	741.216	696.306	661.568
	++-+	718.243	713.243	636
	+-++	893.559	855	806.036
	++++	851.712	798.829	762.973
