# Supplementary material for: Combinatorial protein dimerization enables precise multi-input synthetic computations
Source: Nat Chem Biol. 2023 Mar 9;19(6):767–77. doi: 10.1038/s41589-023-01281-x (PMC10229424; doi:10.1038/s41589-023-01281-x)
Supplement: Source Data Extended Data Fig. 1 — Statistical source data. [file 41589_2023_1281_MOESM10_ESM.xlsx]

## Sheet: Extended Data Figure 1
	(VanR-TetR: VanR-VPR) [ng]	Measurements uninduced			Measurements induced
	Name	Rep. U1	Rep. U2	Rep. U3	Rep. I1	Rep. I2	Rep. I3
	(0: 60)	3.95597	3.04355	3.20376	2.05941	2.80998	3.28331
	(10: 50)	15.4541	14.1294	12.4919	632.577	540.304	568.427
	(20: 40)	23.8137	20.5838	16.8891	691.964	703.297	626.198
	(30: 39)	18.6962	18.7783	13.9654	706.685	701.135	614.054
	(40: 20)	14.8385	12.4242	11.3829	662.649	597.189	650.414
	(50: 10)	8.95261	8.01076	6.82638	518.359	509.247	521.808
	(60: 0)	3.79902	3.10329	3.50801	3.29046	3.35527	4.09907
