# Supplementary material for: Combinatorial protein dimerization enables precise multi-input synthetic computations
Source: Nat Chem Biol. 2023 Mar 9;19(6):767–77. doi: 10.1038/s41589-023-01281-x (PMC10229424; doi:10.1038/s41589-023-01281-x)
Supplement: Source Data Extended Data Fig. 2 — Statistical source data. [file 41589_2023_1281_MOESM11_ESM.xlsx]

## Sheet: Extended Data Figure 1b
		Measurements uninduced			Measurements induced
	Name	Rep. U1	Rep. U2	Rep. U3	Rep. I1	Rep. I2	Rep. I3
	FKBP/FRB	755.226	745.317	940.764	141.636	181.57	150.553
	PYL1/ABI	920.585	968.6	581.763	160.674	172.617	163.133

## Sheet: Extended Data Figure 1c
		Measurements uninduced			Measurements induced
	Name	Rep. U1	Rep. U2	Rep. U3	Rep. I1	Rep. I2	Rep. I3
	Rap.	41171	50790	42991	39778	41746	41973
	ABA	97625	97338	86964	61340	65810	44267
