# Supplementary material for: Combinatorial protein dimerization enables precise multi-input synthetic computations
Source: Nat Chem Biol. 2023 Mar 9;19(6):767–77. doi: 10.1038/s41589-023-01281-x (PMC10229424; doi:10.1038/s41589-023-01281-x)
Supplement: Source Data Extended Data Fig. 3 — Statistical source data. [file 41589_2023_1281_MOESM12_ESM.xlsx]

## Sheet: Extended Data Figure 3a
		(ToxT/ Virstatin)
	Name	Rep. 1	Rep. 2	Rep. 3
	(-/ -)	9270	8826	8634
	(-/ +)	8423	8524	8049
	(+/ -)	8598	8819	9182
	(+/ +)	8018	9825	8310

## Sheet: Extended Data Figure 3b
		wt -Virstatin			wt +Virstatin			ToxT -Virstatin			ToxT +Virstatin
	Time [h]	Rep. U1	Rep. U2	Rep. U3	Rep. I1	Rep. I2	Rep. I3	Rep. I4	Rep. I5	Rep. I6	Rep. I7	Rep. I8	Rep. I9
	0.5	23.3442	22.046	21.3748	18.2754	16.8578	19.435	19.437	20.5462	15.4277	19.4373	20.8289	22.2077
	4	31.805	31.0777	30.1728	29.2144	25.8976	37.4962	27.1999	32.642	24.1434	29.0025	28.7369	28.8983
	7.5	36.5811	37.1685	34.6363	37.5483	32.1574	46.4246	32.0116	41.3324	30.7179	36.4013	33.9042	34.7625
	11	37.145	39.3493	36.3351	40.7143	32.6071	50.1481	34.5591	45.5306	33.3491	39.5379	36.0986	38.152
	14.5	39.3819	42.6154	39.1693	43.8427	34.6922	52.2414	36.4863	49.4423	35.3039	41.9146	38.8224	41.0217
	18	42.1342	44.6204	41.1479	46.2708	36.6806	55.4541	38.7189	52.5948	37.0316	44.3498	42.0459	44.0558
	21.5	45.4049	47.1085	43.9072	48.9007	38.6196	57.4546	41.1768	54.9613	39.268	47.1672	44.2059	46.2761
	25	47.6018	49.4022	46.0373	50.5908	40.7845	60.7639	43.7442	57.9409	41.5109	49.147	45.8623	48.5179
	28.5	50.0009	51.4136	47.2471	51.0694	41.5969	61.9743	45.6764	60.4954	42.9844	50.6776	49.4726	51.1641
	32	52.1334	52.0413	48.6631	52.4088	43.3752	63.1863	49.0272	61.7938	44.0444	53.1837	52.1755	54.0261
	35.5	54.5721	52.5906	51.0944	53.8884	45.3601	65.0198	50.9881	63.9029	45.7887	55.2702	55.0335	56.2451
	39	57.0808	54.5962	52.2373	55.1248	47.2785	67.303	53.1543	66.5504	47.7249	57.0161	57.8306	58.4388
	42.5	59.6459	57.4712	54.5139	57.1004	49.4539	69.5192	56.68	69.6329	48.5274	59.0286	59.3471	61.4111
	46	60.8868	61.6814	56.2846	59.0704	50.7929	71.5384	59.8415	72.4411	49.9148	60.7573	61.4937	63.8899
	49.5	61.9072	63.7773	58.7436	61.189	53.3866	74.6124	63.2008	74.868	52.2508	62.8707	65.6219	66.1016
	53	64.3047	66.1356	61.9945	63.5081	55.4999	76.9355	65.8633	77.3175	53.4009	64.898	68.2804	69.2487
	56.5	67.854	69.0311	63.996	66.1246	58.4128	79.2402	68.4648	79.7962	55.5174	68.2862	69.9725	71.2538
	60	71.0198	72.4161	65.2269	68.1383	60.4608	82.5359	71.417	81.7724	57.841	70.907	73.3652	73.824

## Sheet: Extended Data Figure 3c
		Measurements uninduced			Measurements induced
	Name	Rep. U1	Rep. U2	Rep. U3	Rep. I1	Rep. I2	Rep. I3
	ToxT no Vir.	19140	18689	19501	16542	15419	21207
