# Supplementary material for: Combinatorial protein dimerization enables precise multi-input synthetic computations
Source: Nat Chem Biol. 2023 Mar 9;19(6):767–77. doi: 10.1038/s41589-023-01281-x (PMC10229424; doi:10.1038/s41589-023-01281-x)
Supplement: Source Data Extended Data Fig. 4 — Statistical source data. [file 41589_2023_1281_MOESM13_ESM.xlsx]

## Sheet: Extended Data Figure 4a
		(Dox./ Ido.)
	Name	Rep. 1	Rep. 2	Rep. 3
	(-/ -)	69.3163	69.9722	63.6844
	(-/ +)	126.447	135.217	132.449
	(+/ -)	14.9186	13.5941	14.0337
	(+/ +)	11.8922	12.015	14.2705

## Sheet: Extended Data Figure 4b
		(Dox./ Ace.)
	Name	Rep. 1	Rep. 2	Rep. 3
	(-/ -)	15.9324	15.9122	18.0926
	(-/ +)	44.5482	39.5138	44.7547
	(+/ -)	8.7657	9.40275	9.20318
	(+/ +)	8.61903	8.17623	8.34881

## Sheet: Extended Data Figure 4c
		(Dox./ Pri.)
	Name	Rep. 1	Rep. 2	Rep. 3
	(-/ -)	66.0247	59.9516	62.8626
	(-/ +)	230.712	231.736	241.136
	(+/ -)	27.1526	25.1194	26.3652
	(+/ +)	18.0755	18.6682	19.4729

## Sheet: Extended Data Figure 4d
		(Dox./ Lac.)
	Name	Rep. 1	Rep. 2	Rep. 3
	(-/ -)	1237.84	1324.86	1252.97
	(-/ +)	1206.31	1234.59	1081.35
	(+/ -)	253.961	267.316	220.662
	(+/ +)	192.063	219.219	241.578

## Sheet: Extended Data Figure 4e
		(Dox./ VA.)
	Name	Rep. 1	Rep. 2	Rep. 3
	(-/ -)	98.3203	99.8215	100.046
	(-/ +)	1339.91	1347.48	1337.03
	(+/ -)	30.8233	28.033	28.9497
	(+/ +)	39.8114	39.0168	37.5276
