# Supplementary material for: Combinatorial protein dimerization enables precise multi-input synthetic computations
Source: Nat Chem Biol. 2023 Mar 9;19(6):767–77. doi: 10.1038/s41589-023-01281-x (PMC10229424; doi:10.1038/s41589-023-01281-x)
Supplement: Source Data Extended Data Fig. 5 — Statistical source data. [file 41589_2023_1281_MOESM14_ESM.xlsx]

## Sheet: Extended Data Figure 5b
		(Dox /Van /Rap)
	Name	Rep. 1	Rep. 2	Rep. 3
	---	10.2549	11.3186	11.1086
	-+-	6.87722	7.01126	6.71188
	--+	8.79193	8.55058	7.98423
	-++	827.748	817.838	835.405
	+--	10.3045	10.4387	11.757
	++-	8.78158	8.98194	10.6868
	+-+	7.58673	8.86158	8.59486
	+++	7.68147	8.48844	8.67332

## Sheet: Extended Data Figure 5c
		(Dox /Van /Rap /ABA)
	Name	Rep. 1	Rep. 2	Rep. 3
	----	4.17868	4.70305	4.49363
	-+--	3.331	4.0972	3.30033
	--+-	3.13796	3.56809	3.75497
	-++-	2.35064	3.18465	2.95083
	+---	4.49049	5.78728	5.6344
	++--	4.36009	6.64667	6.34694
	+-+-	3.82482	4.84572	4.13576
	+++-	4.02686	4.83919	4.24682
	---+	3.02086	4.27554	4.3098
	-+-+	2.60497	3.44783	3.39457
	--++	2.79506	3.17997	3.57314
	-+++	478.282	607.904	585.227
	+--+	3.38509	4.28602	4.68541
	++-+	3.72793	4.73911	4.66925
	+-++	3.00652	3.95248	3.69092
	++++	4.78178	5.94527	5.52893
