# Supplementary material for: Combinatorial protein dimerization enables precise multi-input synthetic computations
Source: Nat Chem Biol. 2023 Mar 9;19(6):767–77. doi: 10.1038/s41589-023-01281-x (PMC10229424; doi:10.1038/s41589-023-01281-x)
Supplement: Source Data Extended Data Fig. 6 — Statistical source data. [file 41589_2023_1281_MOESM15_ESM.xlsx]

## Sheet: Extended Data Figure 6a
	1-input switch	Measurements uninduced			Measurements induced
	Name	Rep. U1	Rep. U2	Rep. U3	Rep. I1	Rep. I2	Rep. I3
	TetO7	6.77275	5.13122	5.59966	1339.46	1147.57	1236.31
	TetO2	7.56176	5.32989	5.64976	1412.79	1109.55	967.46

## Sheet: Extended Data Figure 6b
	2-input AND gate	Measurements uninduced			Measurements induced
	Name	Rep. U1	Rep. U2	Rep. U3	Rep. I1	Rep. I2	Rep. I3
	TetO7	4.41911	3.5458	3.96877	1213.6	811.784	844.324
	TetO2	4.99879	5.65859	6.66449	795.91	761.171	744.667

## Sheet: Extended Data Figure 6c
	3-input AND gate	Measurements uninduced			Measurements induced
	Name	Rep. U1	Rep. U2	Rep. U3	Rep. I1	Rep. I2	Rep. I3
	TetO7	3.48781	2.78679	3.85975	269.336	263.431	208.559
	TetO2	3.09807	3.77864	4.30205	44.8459	33.8501	39.2607

## Sheet: Extended Data Figure 6d
	4-input AND gate	Measurements uninduced			Measurements induced
	Name	Rep. U1	Rep. U2	Rep. U3	Rep. I1	Rep. I2	Rep. I3
	TetO7	3.04586	2.36993	3.89195	325.406	279.892	262.731
	TetO2	3.36543	4.32976	4.49071	66.0467	70.2458	53.5643
