# Supplementary material for: Combinatorial protein dimerization enables precise multi-input synthetic computations
Source: Nat Chem Biol. 2023 Mar 9;19(6):767–77. doi: 10.1038/s41589-023-01281-x (PMC10229424; doi:10.1038/s41589-023-01281-x)
Supplement: Source Data Extended Data Fig. 7 — Statistical source data. [file 41589_2023_1281_MOESM16_ESM.xlsx]

## Sheet: Extended Data Figure 7
		(Dox: A; VA: B; Rap: C; ABA: D)
	Order of adding	Rep. U1	Rep. U2	Rep. U3
	A,B,C,D	649.955	646.135	806.531
	D,C,B,A	700.766	651.64	805.045
	C,D,A,B	714.234	621.351	727.207
	-	11.8753	12.0599	10.975
