# Supplementary material for: Combinatorial protein dimerization enables precise multi-input synthetic computations
Source: Nat Chem Biol. 2023 Mar 9;19(6):767–77. doi: 10.1038/s41589-023-01281-x (PMC10229424; doi:10.1038/s41589-023-01281-x)
Supplement: Source Data Extended Data Fig. 9 — Statistical source data. [file 41589_2023_1281_MOESM18_ESM.xlsx]

## Sheet: Extended Data Fig. 9
		Measurements uninduced			Measurements induced
	TetO7 [ng]	Rep. U1	Rep. U2	Rep. U3	Rep. I1	Rep. I2	Rep. I3
	30	11.6749	14.7437	15.8051	439.222	431.856	376.708
	15	6.05283	5.64081	5.86296	499.794	384.347	374.477
	3	2.35534	1.76284	2.42574	315.199	219.923	224.12
	1.5	2.0059	1.80936	1.71588	263.313	202.03	213.18
	0.3	1.63293	0.788316	1.52391	105.11	100.536	65.6692
	0.15	1.85665	1.2053	1.5145	66.3617	60.1605	51.3291
	0.03	1.85277	1.28446	1.67719	17.7725	12.5128	14.4208
