# Supplementary material for: Combinatorial protein dimerization enables precise multi-input synthetic computations
Source: Nat Chem Biol. 2023 Mar 9;19(6):767–77. doi: 10.1038/s41589-023-01281-x (PMC10229424; doi:10.1038/s41589-023-01281-x)
Supplement: Source Data Extended Data Fig. 10 — Statistical source data. [file 41589_2023_1281_MOESM19_ESM.xlsx]

## Sheet: Extended Data Fig. 10a
		(Dox /Van /Rap /ABA)
	Name	Rep. 1	Rep. 2	Rep. 3
	----	5.13663	4.56564	4.32484
	+---	3.40119	3.33784	3.41188
	++--	4.31252	3.48028	3.51726
	+++-	3.70746	3.79905	3.32248
	++++	32.6711	37.6717	42.3829

## Sheet: Extended Data Fig. 10b
		(Dox /Van /Rap /ABA)
	Name	Rep. 1	Rep. 2	Rep. 3
	----	3.76551	4.22899	3.7795
	---+	124.765	142.23	126.495
	--+-	133.782	127.622	137.565
	-+--	159.769	126.249	152.359
	+---	329.862	300.865	303.303
